# Supplementary material for: Range extender mediates long-distance enhancer activity
Source: Nature. 2025 Jul 2;643(8072):830–8. doi: 10.1038/s41586-025-09221-6 (PMC12267059; doi:10.1038/s41586-025-09221-6)
Supplement: Supplementary file 4 — Supplementary Tables 1–6. [file 41586_2025_9221_MOESM4_ESM.xlsx]

## Sheet: Table S1 Multiome Barcode
Barcode	nCount_RNA	nFeature_RNA	nCount_ATAC	nFeature_ATAC	nucleosome	nucleosome (%)	TSS.enrichment	TSS (%)	nCount_peaks	nFeature_peaks	Cell Type
AAACAGCCAAACGGGC-1	16103	5159	24245	11414	0.953498	0.58	5.19917	0.36	14380	11935	Distal Anterior
AAACAGCCAAAGCTCC-1	17033	5328	18606	9029	0.974487	0.64	5.81374	0.7	11010	9412	Central
AAACAGCCAACAACAA-1	8898	3849	12999	6479	1.02849	0.77	5.72962	0.66	7734	6870	Chondrocytes
AAACAGCCAAGCTTAT-1	13416	4757	20631	9996	0.701834	0.06	4.72366	0.15	12303	10436	Distal Posterior
AAACAGCCAGAAATGC-1	11770	4285	20661	9542	1.10884	0.9	6.18762	0.83	12324	10020	Ectoderm
AAACAGCCATAAGTCT-1	14710	4842	22855	10663	0.852785	0.3	5.28908	0.41	13559	11124	Chondrocytes
AAACATGCACCCTCAC-1	13320	4547	11348	5807	0.95004	0.57	5.44584	0.5	6722	6170	ICT/MCT
AAACATGCACCTCACC-1	11554	4153	12251	6221	1.00584	0.72	7.1868	0.95	7214	6521	Proximal Posterior
AAACATGCAGAGAGCC-1	10532	4145	15487	7804	0.889635	0.39	4.67753	0.14	9296	8175	Proximal Posterior
AAACATGCAGAGGCTA-1	13796	4734	11744	5809	0.881402	0.37	6.08293	0.8	6907	6102	Proximal Posterior
AAACATGCAGCAAGGC-1	13619	4588	18889	8989	1.14384	0.93	6.09597	0.8	11204	9333	Proximal Anterior
AAACATGCAGTACCGT-1	13680	4687	14408	7104	0.793959	0.18	6.37063	0.87	8593	7468	Central
AAACATGCAGTTTACG-1	10574	4080	20433	10030	0.920148	0.48	4.65541	0.13	12325	10509	Central
AAACATGCATGGAGGC-1	13236	4674	19741	9401	1.02949	0.77	6.75198	0.92	11650	9785	Central
AAACATGCATGTTGGC-1	8765	3761	12913	6473	0.983003	0.66	5.98632	0.77	7686	6882	ICT/MCT
AAACCAACAAGCTTTG-1	17741	5548	21635	10460	0.937883	0.53	4.63362	0.13	12958	10999	Central
AAACCAACAATTTAGC-1	8368	3486	11781	6016	1.01964	0.75	5.15462	0.33	7059	6470	Central
AAACCAACAGCATGGA-1	12829	4538	18165	8701	0.736566	0.09	5.59591	0.59	10740	9117	Distal Posterior
AAACCAACAGCCAGAA-1	13768	4791	18923	9232	1.1096	0.9	5.02788	0.27	11244	9652	Central
AAACCAACATCAGCAC-1	12569	4359	15967	7736	0.968516	0.63	5.59684	0.59	9416	8095	Proximal Anterior
AAACCAACATTGTGCA-1	14773	5022	18663	9292	0.687517	0.05	4.12122	0.04	11154	9749	Distal Middle
AAACCGAAGCAACATC-1	17752	5503	20761	9950	1.07088	0.85	5.40547	0.48	12301	10330	Distal Anterior
AAACCGAAGCACAGAA-1	10798	3790	8436	4260	0.76645	0.13	6.43558	0.88	4973	4542	Proximal Anterior
AAACCGAAGCACGATT-1	11746	4354	19872	9349	0.876663	0.36	5.1091	0.31	11754	9688	Proximal Anterior
AAACCGAAGGAGTCGG-1	20542	4682	6428	2958	1.48017	0.99	6.12981	0.81	4052	3089	Myoblasts
AAACCGAAGGCTACAT-1	17065	5525	30497	14152	0.964339	0.61	4.78498	0.17	18114	14669	Distal Middle
AAACCGAAGGTGAAGC-1	8772	3556	13074	6622	0.946355	0.56	4.77855	0.17	7761	7011	Chondrocytes
AAACCGAAGTAGGATG-1	15214	5067	20868	10128	1.16518	0.94	5.90676	0.73	12409	10587	Proximal A/P
AAACCGAAGTGAGGTA-1	10827	4377	16675	8349	0.709193	0.06	4.02424	0.03	9898	8777	Distal Middle
AAACCGCGTACTGAAT-1	2974	1612	6135	3149	0.813586	0.21	5.49893	0.53	3649	3387	Distal Middle
AAACCGCGTCCCGAAG-1	7522	3191	6111	3209	0.925141	0.5	6.23744	0.84	3619	3416	Proximal A/P
AAACCGCGTCCTAGTT-1	10299	4212	1378	751	0.842932	0.28	5.01403	0.26	805	796	Proximal Anterior
AAACCGCGTCGACTCC-1	12570	4762	8542	4440	0.694777	0.05	5.05775	0.29	5072	4751	Distal Middle
AAACCGCGTGCTAGAC-1	20014	6063	17067	8497	1.02929	0.77	5.55976	0.57	10190	8935	Distal Middle
AAACCGCGTGGAAACG-1	18874	5589	13277	6708	0.779939	0.15	5.04592	0.28	7870	7105	Proximal Posterior
AAACCGCGTGTGTGGT-1	6205	2926	13983	6979	0.894004	0.41	5.1344	0.32	8184	7325	Chondrocytes
AAACCGCGTTCCAGGG-1	14718	4630	21474	9937	1.12799	0.91	6.24725	0.84	12717	10257	ICT/MCT
AAACCGCGTTGGTTCT-1	15835	5208	40982	17960	0.855506	0.31	4.67316	0.14	24661	18225	Proximal A/P
AAACCGCGTTTGGGCG-1	8931	3635	15298	7632	0.815449	0.22	4.55309	0.11	9085	8034	Proximal Anterior
AAACCGGCACCATATG-1	12005	4535	23938	11227	1.05414	0.82	5.33949	0.44	14241	11728	Distal Middle
AAACCGGCACCCTCAC-1	9063	3663	5305	2710	0.941901	0.55	6.65082	0.91	3127	2907	Epithelial
AAACCGGCACCTAATG-1	9569	4143	9049	4530	0.616342	0.02	3.51406	0.01	5467	4752	Distal Middle
AAACCGGCAGCATGAG-1	23425	6195	41159	17877	0.96003	0.6	5.2231	0.37	24535	18187	Myoblasts
AAACCGGCAGGCGAGT-1	12949	4601	32038	14440	0.783406	0.16	5.81958	0.7	18778	14847	Distal Posterior
AAACCGGCAGTTGCGT-1	6191	2909	10032	5140	0.8125	0.21	5.30041	0.42	5915	5490	Distal Middle
AAACCGGCAGTTTCTC-1	15057	5010	23677	11173	0.90503	0.44	5.60704	0.6	14057	11622	Central
AAACCGGCATCAGTAT-1	10165	3919	12789	6426	0.980978	0.66	5.40378	0.48	7497	6746	Proximal A/P
AAACCGGCATGGTTAT-1	13908	4992	20853	9866	0.828009	0.25	5.52079	0.55	12106	10230	Distal Anterior
AAACGCGCAAGGTGGC-1	10451	4112	22364	10576	0.839129	0.27	5.80235	0.69	13286	11086	Chondrocytes
AAACGCGCACATTAAC-1	13788	4711	22536	10626	0.872836	0.35	5.45595	0.51	13464	11082	Proximal Anterior
AAACGCGCATAAGGAC-1	7119	3104	13453	6667	1.00611	0.72	6.48504	0.89	7856	6950	Proximal Anterior
AAACGGATCAGCCAAT-1	18109	5354	31267	14271	0.801628	0.19	5.04092	0.28	18601	14695	Erythrocytes
AAACGGATCATAAGCC-1	18019	5435	19276	9321	0.762794	0.13	5.91252	0.74	11349	9765	Distal Middle
AAACGGATCATGCTCC-1	11987	4512	13432	6798	0.910564	0.46	5.80524	0.69	7999	7271	Distal Middle
AAACGGATCATTGCAA-1	11275	4248	11532	5865	0.893153	0.4	5.47551	0.52	6860	6256	Distal Middle
AAACGGATCCGCAAGC-1	11064	4234	21014	9922	0.906799	0.44	5.27667	0.4	12451	10371	Chondrocytes
AAACGGATCCTTAGGG-1	8075	3436	10699	5431	0.934491	0.52	5.5852	0.58	6301	5759	Chondrocytes
AAACGGATCGGTCATG-1	7254	3246	7112	3644	0.955204	0.59	6.62381	0.9	4193	3879	Distal Middle
AAACGGATCGTTTCCA-1	6861	3095	5463	2831	1.31301	0.98	7.08703	0.94	3233	3003	Epithelial
AAACGGATCTCGCCCA-1	8391	3562	6298	3275	0.83844	0.27	5.04202	0.28	3688	3496	Central
AAACGTACAGGTATTT-1	9947	4170	14522	7214	0.949285	0.57	4.94505	0.23	8589	7602	Distal Anterior
AAACGTACAGTATGTT-1	11941	4397	13461	6769	0.974439	0.64	5.3094	0.42	8174	7194	ICT/MCT
AAACGTACATTCAGCA-1	12167	4416	11960	6047	0.742782	0.1	4.61902	0.12	7246	6468	Central
AAACGTACATTGACAT-1	19856	5591	29421	13242	0.727035	0.08	4.81434	0.18	17761	13781	Erythrocytes
AAAGCAAGTACCTTAC-1	11175	4262	6800	3527	0.702439	0.06	3.85743	0.02	4046	3808	Chondrocytes
AAAGCAAGTCGAAGTC-1	8168	3450	1812	970	0.813688	0.21	5.65834	0.62	1055	1034	Chondrocytes
AAAGCAAGTGAGGTGA-1	7124	2997	1152	618	0.627586	0.02	5.56586	0.57	687	674	Proximal Anterior
AAAGCAAGTTCATCTA-1	9811	4061	12300	6224	0.925562	0.5	6.0059	0.77	7289	6562	Distal Anterior
AAAGCAAGTTCCGGGA-1	5896	2890	2457	1297	0.729452	0.08	5.71999	0.65	1431	1390	Central
AAAGCAAGTTTACGTC-1	10245	4018	5207	2782	0.88664	0.38	4.22723	0.05	3121	2966	Distal Posterior
AAAGCACCAAGGCCAA-1	14536	4955	22431	10966	0.799458	0.19	4.11492	0.04	13362	11422	Distal Middle
AAAGCACCAAGGTATA-1	8908	3659	6685	3518	0.744265	0.1	5.15174	0.33	4083	3813	Central
AAAGCACCAATAGCAA-1	17761	5351	22475	10661	0.924771	0.5	5.65635	0.62	13307	11101	Proximal A/P
AAAGCACCACGAATCC-1	9846	4021	11232	5700	0.98367	0.67	5.53447	0.55	6653	6039	Proximal Posterior
AAAGCCCGTACTTCAC-1	14024	4761	14667	7257	1.19345	0.96	5.18116	0.35	8763	7609	Central
AAAGCCCGTCATGCAA-1	6594	3070	11906	6029	1.05179	0.82	5.61078	0.6	7088	6359	Proximal A/P
AAAGCCCGTGAGCGAA-1	24148	6439	32239	14810	0.894262	0.41	5.55478	0.57	19060	15220	Central
AAAGCCCGTGTTAAAC-1	9045	3764	22461	10384	1.02522	0.76	6.64144	0.91	13221	10791	Proximal Posterior
AAAGCCCGTTCCATTA-1	9076	3715	5190	2776	0.652294	0.03	3.934	0.02	3083	2924	Central
AAAGCCCGTTGCAATG-1	3102	1618	2050	1072	0.741818	0.1	5.86686	0.72	1271	1171	Central
AAAGCCCGTTGCGGAT-1	7199	3293	8115	4153	1.26762	0.98	5.68459	0.64	4967	4483	Epithelial
AAAGCCGCAATATGGA-1	11777	4458	14983	7557	0.875369	0.35	5.2239	0.37	8823	7986	Distal Middle
AAAGCCGCACCTGCTC-1	10689	4183	16846	8288	0.891599	0.4	5.08965	0.3	9867	8664	ICT/MCT
AAAGCCGCAGCACGAA-1	10552	3904	1180	606	0.976744	0.65	5.42421	0.49	704	632	Vasculature Cells
AAAGCCGCATCACAGC-1	11169	4177	4966	2626	1.04388	0.8	5.44887	0.5	2977	2839	Myoblasts
AAAGCCGCATTCCTGT-1	7813	3476	6662	3536	0.884116	0.38	4.44066	0.08	3973	3749	Distal Posterior
AAAGCGGGTCCGTAGG-1	13094	4639	26901	12512	1.38974	0.99	5.20962	0.36	16166	12920	Central
AAAGCGGGTCTTGCAT-1	14434	5128	7247	3763	0.87858	0.36	5.8961	0.73	4241	3964	Distal Anterior
AAAGCTTGTACCGAAC-1	9395	3775	13881	6933	1.11861	0.9	5.31592	0.42	8160	7245	Proximal Anterior
AAAGCTTGTACCGTTT-1	15509	5022	25089	11700	0.81969	0.23	4.3585	0.07	15286	12289	Myoblasts
AAAGCTTGTAGCCTAA-1	12042	4600	6430	3419	0.618754	0.02	3.73912	0.01	3876	3669	Distal Middle
AAAGCTTGTCACAGAC-1	7494	3285	5224	2784	1.17838	0.95	4.32189	0.06	3123	2979	Central
AAAGCTTGTCCTAGTT-1	10478	4211	2562	1383	1.44223	0.99	4.08591	0.03	1570	1521	Epithelial
AAAGCTTGTGATGAAA-1	9273	3804	17974	8961	1.08425	0.87	4.55838	0.11	10753	9424	Distal Middle
AAAGCTTGTTAAATGC-1	7554	3399	5932	3117	0.788679	0.17	4.90326	0.21	3523	3345	Chondrocytes
AAAGGACGTGCGCATG-1	7303	3250	15607	7892	1.00343	0.72	5.77959	0.68	9217	8313	Central
AAAGGACGTGCGCGTA-1	13294	4746	23601	11360	0.898035	0.42	5.12093	0.32	13924	11769	Distal Middle
AAAGGACGTTAGCAGC-1	10978	4259	15121	7354	0.682688	0.04	6.6668	0.91	8784	7684	Distal Middle
AAAGGACGTTGGTTGA-1	7367	3219	1079	581	0.905512	0.44	7.3465	0.96	620	615	Proximal A/P
AAAGGACGTTTCCTCC-1	22253	6249	34985	16127	0.792269	0.17	4.63413	0.13	21039	16662	Proximal Anterior
AAAGGAGCAACTAGAA-1	22742	6360	54728	22208	0.758127	0.12	5.07779	0.29	32578	22468	Proximal Anterior
AAAGGAGCAAGGTGGC-1	9026	3670	17704	8411	0.802789	0.19	6.1646	0.82	10211	8712	Chondrocytes
AAAGGAGCACAATGTT-1	7828	3390	10828	5470	1.1113	0.9	5.25417	0.39	6280	5726	Chondrocytes
AAAGGAGCACAGAACG-1	9016	3712	16087	8026	1.03194	0.78	5.3268	0.43	9520	8417	ICT/MCT
AAAGGAGCACCCTCAC-1	18592	5756	23809	11502	1.12266	0.91	4.74739	0.16	14286	11965	Distal Anterior
AAAGGAGCAGATTCAT-1	14153	4894	13750	6843	1.06777	0.84	5.09696	0.3	8317	7335	Myoblasts
AAAGGAGCAGGTTCAC-1	13273	4813	8868	4623	1.14302	0.92	5.86349	0.72	5335	4954	Central
AAAGGAGCAGTAATAG-1	9477	3556	9461	4925	1.08948	0.87	5.05209	0.28	5701	5252	Proximal A/P
AAAGGAGCATAATCGT-1	7429	3396	10218	5219	1.12335	0.91	6.37107	0.87	6056	5523	Chondrocytes
AAAGGAGCATAATTGC-1	12325	4207	14957	7485	0.709805	0.06	4.9505	0.23	8963	7942	Distal Middle
AAAGGAGCATAGCGGA-1	9213	3794	6712	3537	0.800295	0.19	3.86705	0.02	4121	3855	Central
AAAGGAGCATCAATCG-1	8269	3236	12339	6131	0.912465	0.46	5.26303	0.4	7316	6473	Proximal Anterior
AAAGGAGCATTGCGAC-1	9497	4024	14975	7513	1.05632	0.82	5.3711	0.46	8963	8008	Proximal Anterior
AAAGGCTCAAGTGTTT-1	6978	2980	7507	3626	0.816162	0.22	6.81137	0.92	4326	3761	Proximal Posterior
AAAGGCTCAATGAATG-1	14070	4621	24523	11393	1.08869	0.87	6.05167	0.79	14454	11754	Central
AAAGGCTCAGCAGGTA-1	8262	3436	4555	2375	1.37097	0.98	5.61278	0.6	2717	2545	Epithelial
AAAGGCTCATAGTCAT-1	15534	4973	3609	1941	1.13457	0.92	3.81644	0.02	2179	2101	Erythrocytes
AAAGGCTCATTGTGCA-1	22916	6404	28801	13133	0.742055	0.1	5.13447	0.32	17109	13583	Epithelial
AAAGGTTAGCATTAGC-1	9456	3794	4452	2366	0.971042	0.63	5.38566	0.47	2627	2523	ICT/MCT
AAAGGTTAGCCACAAT-1	13786	4826	23903	11492	0.748961	0.11	4.68227	0.14	14409	12014	Distal Middle
AAAGGTTAGCCTAACG-1	1765	988	4726	2331	0.872214	0.35	5.93919	0.75	2803	2465	Erythrocytes
AAAGGTTAGGCGGATG-1	8929	3839	20196	10037	0.759196	0.12	3.90714	0.02	12116	10512	Distal Middle
AAAGGTTAGGTTTGAC-1	23433	6306	10373	5415	0.960749	0.6	5.1487	0.33	6240	5723	Proximal Anterior
AAAGGTTAGTAACAGG-1	8636	3418	8313	4288	0.918067	0.48	6.03429	0.78	4917	4559	Proximal A/P
AAAGGTTAGTAAGTGG-1	8790	3684	14613	7334	1.07907	0.86	5.54257	0.56	8703	7789	Distal Middle
AAAGGTTAGTGCTGTG-1	7936	3466	8607	4445	0.95738	0.59	4.81229	0.18	5045	4689	Proximal Anterior
AAATCCGGTATTTGGG-1	17345	5413	25519	11822	0.880694	0.37	5.76064	0.67	15092	12295	Distal Anterior
AAATCCGGTCCCGGAA-1	12639	4646	27822	13199	0.660488	0.03	3.74513	0.01	16583	13665	Distal Middle
AAATCCGGTGATCATG-1	14730	5076	7757	4033	0.701075	0.06	4.5727	0.11	4652	4350	Distal Middle
AAATCCGGTGCCTCAC-1	4106	1631	6605	3147	0.871658	0.34	6.58268	0.9	3960	3354	Erythrocytes
AAATCCGGTTTAACCC-1	8764	3544	12832	6389	0.981982	0.66	6.0766	0.8	7574	6737	Chondrocytes
AAATCCGGTTTGGTTC-1	10269	3985	23602	10894	0.822306	0.23	5.43117	0.49	14166	11382	Distal Posterior
AAATGCCTCAAGCGCC-1	11933	4169	13025	6625	1.03591	0.79	4.37084	0.07	7813	7020	Myoblasts
AAATGCCTCAGCTAAC-1	14860	4878	24089	11254	0.924233	0.49	5.07043	0.29	14364	11703	Central
AAATGCCTCAGGTTTA-1	9655	3932	18719	9210	0.759204	0.12	4.86134	0.2	11149	9604	Proximal Posterior
AAATGCCTCCGCTAGA-1	17012	5449	23888	11225	0.812357	0.21	5.18241	0.35	14162	11648	Distal Anterior
AAATGCCTCCTGGTCT-1	17652	5265	20337	9663	1.01875	0.75	5.55702	0.57	11985	10041	Central
AAATGCCTCGCTATAA-1	11316	4243	17523	8759	0.951955	0.58	4.07592	0.03	10611	9264	Distal Middle
AAATGCCTCGTGCTAG-1	15723	5270	8857	4578	0.878073	0.36	5.064	0.29	5274	4895	Distal Anterior
AAATGCCTCGTTAGCG-1	6866	3058	17793	8957	0.695903	0.05	4.04991	0.03	10626	9373	Distal Middle
AAATGCCTCGTTTCGC-1	17517	5297	2837	1520	0.635294	0.02	7.24154	0.95	1698	1634	Epithelial
AAATGCCTCTATTGTC-1	3124	1406	5591	2668	0.875591	0.36	5.45495	0.51	3328	2815	Erythrocytes
AAATGCCTCTGCAAAC-1	10639	4093	11352	5822	0.976533	0.65	5.55323	0.57	6756	6195	Proximal Anterior
AAATGCCTCTTGAGGT-1	13033	4686	12733	6420	0.937243	0.53	4.81806	0.18	7542	6726	Proximal A/P
AAATGGCCAACTAACT-1	12904	4554	15693	7641	1.1551	0.93	5.88794	0.73	9211	7994	Proximal A/P
AAATGGCCAAGTCGCT-1	9812	3794	8941	4551	0.939207	0.54	5.45361	0.51	5203	4755	Proximal A/P
AAATGGCCACAATTAC-1	8130	3501	11617	5872	0.902267	0.43	5.17664	0.35	6832	6235	Central
AAATGGCCACCTACTT-1	11530	4228	1224	667	0.988024	0.68	6.95554	0.93	737	728	Proximal A/P
AAATGGCCATCCATCT-1	14791	4966	3322	1791	0.627558	0.02	5.28252	0.41	1989	1931	Distal Middle
AAATGGCCATGTCAGC-1	12099	4585	2310	1261	0.651064	0.03	3.75079	0.01	1346	1320	Distal Middle
AAATGGCCATTCAGCA-1	9352	3834	10351	5251	1.0037	0.72	5.66492	0.63	6084	5539	Central
AAATGGCCATTGCGGT-1	10770	4162	20380	9882	0.851304	0.3	4.70803	0.15	12261	10419	Proximal Anterior
AACAAAGGTAACGTGC-1	8487	3637	12474	6289	0.919822	0.48	6.29108	0.85	7306	6631	Proximal A/P
AACAAAGGTCGCATAA-1	20881	5995	6563	3450	0.752277	0.11	4.97127	0.24	3893	3685	Distal Posterior
AACAAAGGTGTTGTGA-1	22708	6287	58988	24153	0.852284	0.3	5.9522	0.75	34727	24299	Distal Anterior
AACAAAGGTTAAATGC-1	9969	3865	14802	7376	0.921739	0.49	5.00784	0.26	8961	7843	Proximal Anterior
AACAAAGGTTCGCTTG-1	7913	3332	9152	4752	1.00913	0.73	6.11489	0.81	5409	5034	Central
AACAAAGGTTTAGCTC-1	15387	5057	16729	8404	0.761591	0.13	3.91001	0.02	9925	8703	Chondrocytes
AACAAAGGTTTGGGTA-1	7972	3466	13127	6576	1.04605	0.81	5.4429	0.5	7791	6953	ICT/MCT
AACAAGCCACAACAGG-1	9651	3666	13142	6469	0.994278	0.69	5.83333	0.7	7868	6779	Proximal A/P
AACAGATAGCAGCTCA-1	15358	5124	18643	8996	0.821879	0.23	5.77699	0.68	11003	9354	Proximal Anterior
AACAGATAGCGAGTAA-1	13241	4652	23951	11226	0.943947	0.55	5.46371	0.51	14219	11601	Distal Posterior
AACAGATAGGAGGACT-1	12866	4625	4815	2527	0.910781	0.46	4.94564	0.23	2855	2706	Proximal Anterior
AACAGATAGGTGCTGC-1	15664	5173	23397	11037	0.921532	0.49	5.37961	0.46	13750	11423	Proximal Posterior
AACAGATAGTCAGTAC-1	15420	5449	28138	12957	0.900348	0.42	5.5861	0.58	16732	13423	Chondrocytes
AACAGATAGTCCTTCA-1	1207	901	1304	716	0.766234	0.13	3.46018	0.01	764	758	Distal Posterior
AACAGATAGTTTGGTA-1	20398	5985	21052	10370	0.840692	0.27	5.04655	0.28	12553	10793	Epithelial
AACAGCAAGACACCGC-1	8465	3566	10661	5431	0.905759	0.44	5.21094	0.37	6258	5727	Distal Posterior
AACAGCAAGCAAGGAC-1	24658	6283	35600	15936	0.93918	0.54	5.65724	0.62	21001	16347	Chondrocytes
AACAGCAAGGACAATG-1	11041	4164	7441	3862	0.746996	0.1	4.48491	0.09	4377	4068	Distal Posterior
AACAGCAAGGCTTAAC-1	11287	4268	9550	4835	0.905477	0.44	5.78071	0.68	5664	5141	Chondrocytes
AACAGCAAGTGAGCGG-1	10925	4307	22111	10623	0.76211	0.13	4.16834	0.04	13420	11127	Myoblasts
AACAGCAAGTTTGGGT-1	17092	5138	1241	688	0.74359	0.1	3.65841	0.01	777	760	Vasculature Cells
AACAGGATCAGAAACG-1	11748	4445	14033	7069	1.12864	0.91	4.82282	0.18	8429	7429	Central
AACAGGATCGCCTAAG-1	10869	4283	3648	1944	0.859345	0.31	5.72504	0.65	2177	2091	Distal Middle
AACAGGATCTAGCGTG-1	7218	3379	9694	4988	0.984142	0.67	4.63536	0.13	5819	5317	Chondrocytes
AACAGGATCTGGTCCT-1	13910	4830	21285	10344	0.790559	0.17	4.74464	0.16	12791	10868	Distal Middle
AACAGGATCTTTGACT-1	12793	4616	11464	5904	1.17937	0.95	4.27017	0.06	6890	6254	Proximal Posterior
AACATAGCAAGGTACG-1	6993	3379	26783	13188	1.03927	0.79	5.08881	0.3	16134	13779	Distal Posterior
AACATAGCAATTGAGA-1	11396	4453	16156	7968	0.955752	0.59	5.50571	0.54	9562	8360	Distal Anterior
AACATAGCACCAAAGG-1	14115	4911	24631	11391	0.868331	0.34	6.15928	0.82	14520	11777	Central
AACATAGCACGGTTTA-1	13833	4795	16061	8056	1.03634	0.79	4.47932	0.09	9695	8511	Distal Anterior
AACATAGCAGGACCAA-1	8831	3740	12948	6440	0.912456	0.46	5.5363	0.56	7673	6804	Distal Posterior
AACATCATCACAGCGC-1	11104	4439	14464	7164	0.74416	0.1	5.47021	0.52	8693	7613	Distal Middle
AACATCATCATGCAAC-1	17083	5337	1974	1055	0.84083	0.27	5.69431	0.64	1191	1164	Distal Anterior
AACATCATCCGCAAGC-1	13782	4631	17694	8286	0.692848	0.05	6.85711	0.93	10320	8633	Proximal Anterior
AACATCATCCTACCTA-1	13221	4531	14182	7024	0.838729	0.27	6.31221	0.86	8260	7346	Proximal Posterior
AACATCATCCTAGTTT-1	17469	5372	21854	10293	1.04275	0.8	5.26068	0.39	12973	10696	Central
AACATCATCGAGGAAC-1	9467	3816	12599	6241	0.924078	0.49	6.73479	0.92	7389	6552	Chondrocytes
AACATCATCGCGCTAA-1	14586	5000	19934	9482	0.818651	0.22	5.19174	0.35	11829	9933	Central
AACATTGTCAATGTCA-1	12674	4517	17059	8224	0.904152	0.44	5.42054	0.49	10035	8575	ICT/MCT
AACATTGTCCACCCTG-1	16777	5161	18397	9080	0.798134	0.18	4.38955	0.08	11275	9476	ICT/MCT
AACATTGTCCTCACTA-1	17558	5377	16517	8167	0.707342	0.06	5.57101	0.58	9768	8615	Distal Middle
AACATTGTCCTGCGAA-1	3334	1150	2574	1298	0.745981	0.1	6.82532	0.92	1533	1406	Erythrocytes
AACATTGTCTCGCCTG-1	20746	5906	31292	14430	0.849406	0.29	5.21017	0.36	18575	14829	Chondrocytes
AACCCGCAGAGCCGCT-1	13024	4279	15526	7417	1.10386	0.89	6.28198	0.85	9128	7744	Proximal Anterior
AACCCGCAGCATGCAT-1	6892	3157	20776	10362	1.11068	0.9	5.04062	0.28	12417	10858	Proximal A/P
AACCCGCAGCTTCTCA-1	11422	4350	14423	7302	1.05539	0.82	4.45505	0.09	8589	7681	Distal Middle
AACCCGCAGGCGAAAC-1	7529	3330	6758	3492	0.949198	0.57	6.27583	0.85	3944	3693	Proximal Posterior
AACCCGCAGTCACTAA-1	9120	3618	11149	5791	1.03775	0.79	5.24569	0.38	6673	6150	Proximal Posterior
AACCGCTCAAACCCTA-1	13759	4845	15363	7669	0.941108	0.54	5.70944	0.65	8994	8022	Distal Middle
AACCGCTCAAACCTTG-1	4194	1665	5982	2902	0.957386	0.59	5.87279	0.72	3647	3107	Erythrocytes
AACCGCTCAATAATGG-1	10548	4117	15789	7976	0.947075	0.56	5.53364	0.55	9401	8393	Distal Middle
AACCGCTCACATTAAC-1	10369	3924	15211	7619	0.899077	0.42	5.30064	0.42	9076	8059	Distal Middle
AACCGCTCACTCGCTC-1	12872	4587	15686	7860	1.03434	0.78	5.02817	0.27	9336	8265	Central
AACCGCTCAGTTGCGT-1	15516	5110	21018	10101	1.02006	0.75	5.26459	0.4	12592	10586	Central
AACCGGCTCCAATAGC-1	13356	4820	7572	3951	0.951456	0.58	5.03177	0.27	4458	4152	Central
AACCGGCTCCCTCACG-1	13545	4624	9384	4711	0.631347	0.02	5.75479	0.67	5542	5001	Central
AACCGGCTCCCTGGAA-1	13907	4904	17897	8532	0.944416	0.56	6.37644	0.87	10548	8902	Proximal Posterior
AACCGGCTCCTAAATG-1	7000	3084	19383	9142	0.630945	0.02	4.26362	0.05	11704	9609	Proximal Anterior
AACCGGCTCCTGAATA-1	13456	4425	3971	2097	0.961883	0.61	7.24476	0.95	2335	2237	Proximal A/P
AACCGGCTCGACAAAG-1	14098	4908	26206	12024	1.03105	0.78	6.06357	0.79	15449	12367	Distal Anterior
AACCGGCTCGTACCGA-1	7711	3393	1831	988	1.15897	0.94	7.43802	0.96	1100	1082	Myoblasts
AACCGGCTCGTTACTT-1	9552	3812	14933	7548	0.794105	0.18	3.81824	0.02	8847	7888	Proximal Posterior
AACCGGCTCTAAGGAG-1	14458	4773	19244	9195	0.951175	0.57	5.48603	0.53	11826	9747	Myoblasts
AACCGGCTCTTGCAAA-1	11251	4312	7570	3972	1	0.71	6.78223	0.92	4517	4204	Proximal Anterior
AACCGGCTCTTGTCCA-1	2816	1729	1212	675	0.925926	0.5	3.54129	0.01	737	728	Myoblasts
AACCTAATCACAGGAA-1	6778	2902	5958	3069	1.57885	0.99	5.14857	0.33	3539	3270	Epithelial
AACCTAATCAGCAAAG-1	12542	4565	22014	10383	1.02499	0.76	5.651	0.62	13063	10863	Central
AACCTAATCATTACAG-1	14659	5102	21826	10542	0.732227	0.09	5.02037	0.27	13036	11021	Distal Middle
AACCTAATCCCTGACT-1	12774	4432	4995	2640	1.50888	0.99	4.71656	0.15	3052	2896	Epithelial
AACCTAATCCGCATGA-1	15057	4754	4307	2237	0.936236	0.53	6.68665	0.91	2513	2376	Proximal Posterior
AACCTAATCCTGGTCT-1	11810	4268	7651	3978	1.1547	0.93	5.03825	0.28	4574	4231	ICT/MCT
AACCTAATCGACCTGA-1	13913	4677	1249	683	0.617647	0.02	4.9173	0.22	745	739	Distal Middle
AACCTAATCGCACACA-1	10036	3937	4839	2555	0.608501	0.01	4.4161	0.08	2808	2697	Proximal A/P
AACCTAATCTGGTCCT-1	18449	5156	3404	1838	0.801613	0.19	4.02597	0.03	2024	1969	Proximal A/P
AACCTCACAAACCTAT-1	12980	4460	11728	6008	1.20408	0.96	4.59252	0.12	7131	6443	Proximal A/P
AACCTCACAGGATGGC-1	9174	3934	14700	7378	1.21071	0.96	5.65876	0.62	8700	7697	Distal Middle
AACCTCACATAAACCT-1	17611	5339	11198	5733	0.708595	0.06	4.62067	0.12	6585	6108	Central
AACCTCCTCAAGCTAC-1	11410	4403	9568	4927	0.949234	0.57	4.70461	0.14	5731	5253	Chondrocytes
AACCTCCTCACGCCAA-1	8958	3907	15065	7483	1.00321	0.72	4.82904	0.19	8863	7810	Distal Posterior
AACCTCCTCACTTTAC-1	9560	3830	10751	5383	0.92354	0.49	5.03306	0.27	6321	5705	Chondrocytes
AACCTCCTCCCAGTAG-1	4785	1737	5169	2552	0.91598	0.47	6.30993	0.86	3121	2742	Erythrocytes
AACCTCCTCCCGCATT-1	21886	5780	27754	12787	0.805522	0.2	5.35837	0.45	16480	13267	Central
AACCTCCTCTAATCAG-1	4097	2216	14147	7323	1.18681	0.95	4.89208	0.21	8493	7743	ICT/MCT
AACCTCCTCTTAGCCC-1	11921	4547	14971	7530	1.12049	0.91	4.77263	0.17	8962	7968	Central
AACCTTAAGACTCGCA-1	9041	3633	12334	6251	0.997751	0.7	5.20364	0.36	7232	6616	ICT/MCT
AACCTTAAGGCCGGAA-1	13272	4454	22612	10866	0.926434	0.5	4.20794	0.05	13822	11405	Myoblasts
AACCTTAAGGTCCTAG-1	13939	4786	27077	12804	0.762646	0.13	5.17066	0.34	16191	13311	Distal Middle
AACCTTAAGGTGAAGC-1	8545	3539	10385	5320	1.01235	0.74	5.63187	0.61	6173	5628	Central
AACCTTAAGGTTACAC-1	15375	4985	22432	10659	0.890304	0.39	5.98218	0.76	13176	11065	Central
AACCTTAAGTTTAACG-1	9509	3888	14236	7146	0.996106	0.7	5.27299	0.4	8390	7531	Central
AACCTTGCAATCATGT-1	21505	6093	24212	11342	1	0.71	5.35072	0.44	14325	11711	Distal Anterior
AACCTTGCACCTGCCT-1	13151	4554	1007	519	0.662651	0.03	4.4955	0.1	585	551	Distal Middle
AACCTTGCACGTAATT-1	15398	5011	26891	12458	0.758766	0.12	5.22703	0.37	16061	12989	Distal Anterior
AACCTTGCAGCACCAT-1	10706	4050	17971	8774	0.950052	0.57	5.23048	0.38	10775	9299	Central
AACCTTGCAGGCGATA-1	10713	3967	24262	11262	0.707364	0.06	5.84596	0.71	14247	11692	Distal Middle
AACCTTGCAGTTTACG-1	16923	5033	21594	9912	0.848073	0.29	6.54034	0.89	12610	10227	Proximal Anterior
AACCTTGCATAATGAG-1	11167	4273	3000	1624	0.737945	0.09	5.50148	0.54	1734	1689	Chondrocytes
AACCTTGCATACCCGG-1	9672	3730	7288	3736	0.993719	0.69	6.02698	0.78	4243	3948	Proximal Anterior
AACGACAAGAACAAGT-1	9043	3875	16124	8022	0.845511	0.28	4.98837	0.25	9567	8490	Distal Middle
AACGACAAGACAAACG-1	9574	3897	19345	9490	1.09057	0.87	4.99436	0.25	11548	9994	Distal Anterior
AACGACAAGCCTAATA-1	23239	6237	29511	13912	1.05394	0.82	5.32347	0.43	17608	14544	Myoblasts
AACGACAAGCCTGATG-1	2450	1581	4572	2443	0.846667	0.29	5.48073	0.52	2688	2581	Chondrocytes
AACGACAAGGAACGGT-1	11717	4390	25519	11696	0.999146	0.7	4.98388	0.25	15356	12145	Distal Middle
AACGACAAGGATTGCT-1	9493	3870	22838	10818	0.917373	0.47	4.71538	0.15	13784	11312	Myoblasts
AACGACAAGGCTGTCA-1	10527	4162	27351	12543	0.669137	0.04	4.58274	0.11	16470	12939	Proximal Anterior
AACGACAAGTAGCTTA-1	12224	4363	22204	9924	0.94421	0.55	6.20733	0.83	13141	10237	Proximal Anterior
AACGCCCAGCAATAGG-1	9840	3917	7722	4013	1.30949	0.98	4.93717	0.23	4723	4363	Myoblasts
AACGCCCAGGCAAGTA-1	6147	2811	7374	3751	1.14792	0.93	5.09213	0.3	4534	4058	Epithelial
AACGCCCAGTAAGGGC-1	19935	5683	31259	14233	0.91314	0.46	5.34965	0.44	18519	14710	Proximal Posterior
AACGCCCAGTGAACCT-1	9227	3622	7003	3659	0.813803	0.21	3.51766	0.01	4214	3885	Epithelial
AACGCCCAGTTTCCGC-1	12690	4589	13969	6892	0.964761	0.62	6.14464	0.82	8138	7191	Proximal Anterior
AACGCTAGTAAGCTTG-1	3253	1765	11437	5721	0.792186	0.17	6.38369	0.87	6595	5974	Central
AACGCTAGTAATCGTG-1	2104	1440	5635	2961	0.891304	0.4	6.10415	0.8	3320	3137	Distal Posterior
AACGCTAGTACAATGT-1	15102	4556	24449	11601	0.823105	0.23	4.40842	0.08	14922	12272	Myoblasts
AACGCTAGTCCAAATG-1	23192	6093	1922	1032	1.10244	0.89	5.04901	0.28	1173	1141	Myoblasts
AACGCTAGTCCTAAGA-1	13894	4609	5174	2687	0.840708	0.27	6.07341	0.79	3041	2860	Chondrocytes
AACGCTAGTGCCTCAC-1	11000	4044	2463	1323	0.697819	0.05	7.30238	0.95	1443	1414	Central
AACGCTAGTTGCATCT-1	17403	5259	8059	4128	1.09375	0.88	5.62721	0.61	4687	4315	Proximal Anterior
AACGCTAGTTTAAAGC-1	10194	4144	13674	6857	0.934448	0.52	5.54521	0.56	8151	7244	Chondrocytes
AACGGTAAGAGCAAGC-1	9829	4069	9990	5124	0.854154	0.3	6.13401	0.81	6008	5488	Distal Middle
AACGGTAAGCGATACT-1	3434	1197	5790	2837	0.899417	0.42	6.43388	0.88	3498	3019	Erythrocytes
AACGGTAAGGGTCTAT-1	9100	3779	19221	9167	1.25592	0.97	5.78275	0.68	11433	9498	Central
AACGGTAAGTAAAGGT-1	18123	5637	24379	11192	0.743225	0.1	5.42051	0.49	14516	11562	Epithelial
AACGGTAAGTGGACAA-1	13279	4772	22074	10469	0.865248	0.33	5.51022	0.54	13091	10915	Chondrocytes
AACTACTCAATAGCAA-1	12465	4522	5356	2855	1.0931	0.88	4.76225	0.16	3257	3083	Myoblasts
AACTACTCACATTAAC-1	14475	4963	21299	9993	0.949318	0.57	5.94542	0.75	12597	10428	Proximal Anterior
AACTACTCACCTGGTG-1	9965	3885	19447	9421	0.73432	0.09	3.8787	0.02	11720	9850	Central
AACTACTCATAAGCAA-1	12452	4588	20219	9859	0.85535	0.31	4.2613	0.05	12029	10199	ICT/MCT
AACTACTCATAAGTTC-1	18115	5157	12835	6350	0.950205	0.57	5.06567	0.29	7696	6752	Myoblasts
AACTACTCATAATTGC-1	12062	4335	10878	5468	1.12914	0.91	5.78612	0.68	6513	5815	Proximal Anterior
AACTAGCTCAAACTCA-1	7562	3421	10353	5366	1.09202	0.87	5.53788	0.56	6194	5743	Distal Anterior
AACTAGCTCCACCTGT-1	12246	4513	7841	4077	1.1715	0.94	5.19481	0.36	4652	4368	Chondrocytes
AACTAGCTCGATTCTT-1	19832	5602	27581	12765	0.929798	0.51	4.6347	0.13	16499	13251	Distal Anterior
AACTAGCTCGGTTCCT-1	22589	6208	32710	14846	0.992752	0.69	4.69795	0.14	19687	15329	Myoblasts
AACTAGCTCTAACTGA-1	14301	5042	12192	6296	0.920952	0.48	5.55294	0.57	7218	6622	Distal Middle
AACTAGCTCTCACAAA-1	11994	4541	23492	11035	0.808878	0.2	5.87078	0.72	13876	11437	Distal Anterior
AACTAGCTCTCACTAT-1	13749	4589	16434	8132	0.933052	0.52	4.68204	0.14	9643	8497	ICT/MCT
AACTAGTGTAACGGGA-1	7230	3295	17613	8681	0.986025	0.67	5.57526	0.58	10358	9076	Central
AACTAGTGTATTGGAT-1	6934	3247	29006	13290	1.09792	0.88	5.1498	0.33	17331	13728	Central
AACTAGTGTCAAGTAT-1	10053	4228	34898	15625	0.827593	0.24	5.09284	0.3	20670	16066	Distal Middle
AACTAGTGTCTATCGT-1	6794	3061	23218	10714	0.678118	0.04	5.15567	0.34	13781	11246	Central
AACTAGTGTCTCACTG-1	11980	4376	11726	5881	0.848187	0.29	4.26405	0.05	7006	6215	Myoblasts
AACTAGTGTGCAATAT-1	18761	5732	7987	4130	0.904153	0.44	5.54567	0.56	4729	4397	Distal Anterior
AACTAGTGTGCTGTAA-1	5665	2748	13535	6820	1.10196	0.89	5.25203	0.39	7997	7160	Chondrocytes
AACTAGTGTTCACTGT-1	6086	2998	17461	8614	1.15792	0.94	5.33295	0.43	10501	9091	Central
AACTAGTGTTGCAGTA-1	6894	3133	2935	1550	0.818444	0.22	5.63692	0.61	1726	1651	Proximal A/P
AACTAGTGTTGGTTAG-1	7813	3411	15434	7697	0.935014	0.53	4.97553	0.24	9072	8077	Proximal Posterior
AACTCACAGCTGGACC-1	11480	4133	20667	9807	0.944535	0.56	5.16317	0.34	12322	10262	Proximal Anterior
AACTCACAGCTTAGCG-1	24096	6279	27649	12943	0.889415	0.39	6.6709	0.91	16214	13370	Distal Posterior
AACTCACAGGTCCTGA-1	11190	4481	17186	8592	0.986856	0.68	5.09649	0.3	10321	9108	Distal Middle
AACTGTTCAACTAGCC-1	17692	5461	21402	10276	0.772106	0.14	4.89632	0.21	12651	10770	Distal Middle
AACTGTTCAATCCTGA-1	9421	3788	5718	3033	1.11244	0.9	5.48088	0.52	3406	3272	Chondrocytes
AACTGTTCACCTGTAA-1	12663	4515	22551	10751	0.847203	0.29	4.71632	0.15	13644	11310	Distal Posterior
AACTGTTCAGCTACGT-1	11812	4313	16474	8063	0.880943	0.37	5.66552	0.63	9697	8457	Chondrocytes
AACTGTTCAGTAGCCT-1	20410	5723	30911	14316	1.13216	0.92	5.27689	0.4	18514	14790	Proximal A/P
AACTGTTCATTATGGT-1	9280	3809	12579	6340	1.03676	0.79	5.8529	0.71	7472	6676	Central
AACTTAGTCAAGTGTC-1	10140	4030	9831	4941	0.951583	0.58	6.60209	0.9	5777	5212	Proximal Anterior
AACTTAGTCACCTGTC-1	7147	3297	6518	3467	0.922662	0.49	4.20605	0.05	3990	3780	Central
AACTTAGTCAGCAAGA-1	12748	4618	2867	1518	0.89375	0.4	5.73517	0.66	1716	1656	Chondrocytes
AACTTAGTCATCCTCA-1	18478	5275	17924	8680	0.968269	0.63	5.2499	0.39	10703	9100	Distal Middle
AACTTAGTCCCGAAGC-1	10782	4209	6526	3442	0.909091	0.45	5.17831	0.35	3916	3718	Proximal Anterior
AACTTAGTCCTAGTTT-1	20579	5598	14355	6919	0.62038	0.02	5.87829	0.72	8385	7177	Proximal A/P
AACTTAGTCGCAACAT-1	7089	3183	1237	680	1.20155	0.96	8.96437	0.98	750	742	Epithelial
AACTTAGTCGTTACTT-1	23627	6565	4015	2127	0.905312	0.44	7.77827	0.97	2354	2275	Proximal Anterior
AACTTAGTCTGTTGCC-1	16813	5196	4419	2304	0.950287	0.57	7.65901	0.97	2575	2455	Proximal Anterior
AAGAACAGTAGGTGTC-1	11051	4160	23465	10839	0.896615	0.41	5.59495	0.59	13808	11241	Chondrocytes
AAGAACAGTGCAATAT-1	10088	3894	1302	705	1.21495	0.96	4.35564	0.07	778	766	Central
AAGAACAGTGGTGAGA-1	8304	3581	16935	8425	0.887097	0.39	5.40552	0.48	9974	8814	Proximal Posterior
AAGAACAGTGTCACGG-1	12509	4514	25712	12140	0.814855	0.22	4.92391	0.22	15315	12680	Proximal Anterior
AAGAACAGTGTTGTAG-1	8426	3548	15028	7491	0.840922	0.27	5.5802	0.58	8906	7938	Proximal Anterior
AAGAACAGTTTAGTCC-1	11227	4281	21000	10090	0.646765	0.03	4.50508	0.1	12430	10510	Distal Middle
AAGAATCAGATAAAGC-1	10438	4054	5090	2739	0.88455	0.38	4.68312	0.14	3075	2949	Distal Middle
AAGAATCAGCATGGTT-1	7405	3362	12526	6303	0.987472	0.68	4.96397	0.24	7365	6640	ICT/MCT
AAGAATCAGCTCAATA-1	9193	3774	15563	7785	1.09073	0.87	4.88557	0.21	9238	8195	Distal Middle
AAGAATCAGGCAACAA-1	12732	4543	12262	6201	0.882963	0.37	5.408	0.48	7241	6536	Central
AAGAATCAGGGCCATC-1	13386	4800	28908	13461	0.715191	0.07	4.99635	0.25	17305	14024	Distal Middle
AAGAATCAGGGCTTTG-1	15081	5010	22363	10886	0.709443	0.06	4.17299	0.04	13311	11315	Distal Anterior
AAGAATCAGGGTTAGA-1	15181	4936	25195	11742	1.00036	0.71	6.89943	0.93	14731	12090	Proximal A/P
AAGAATCAGGTTTACA-1	9896	3912	18662	8979	0.864727	0.33	4.74688	0.16	11272	9444	ICT/MCT
AAGAATCAGTCATTAG-1	10392	3954	18642	9194	0.760128	0.12	4.5134	0.1	10996	9501	Proximal Anterior
AAGAATCAGTTAACCA-1	11949	4519	23213	10993	0.947028	0.56	4.60792	0.12	14057	11488	Central
AAGAATCAGTTCCTCA-1	9710	4060	16189	8090	1.14016	0.92	5.7004	0.64	9590	8479	Distal Middle
AAGACAAGTAAACAAG-1	21975	5917	26657	12389	1.09645	0.88	5.17612	0.35	16072	13010	Myoblasts
AAGACAAGTGCACGCA-1	8592	3536	2091	1112	0.939815	0.54	6.12291	0.81	1262	1211	Proximal A/P
AAGACAAGTGTTAAAC-1	10088	4047	15843	7960	0.737597	0.09	5.1061	0.31	9252	8324	Distal Middle
AAGACAAGTTACCGGG-1	8756	3616	20786	9852	1.07275	0.85	5.71716	0.65	12260	10211	ICT/MCT
AAGACAAGTTTGGCGG-1	8443	3530	2532	1353	0.864469	0.33	7.77622	0.97	1470	1429	ICT/MCT
AAGACATAGATAACCC-1	11808	4274	19705	9546	0.836581	0.26	4.46259	0.09	11869	10037	Chondrocytes
AAGACATAGCGGTTAT-1	8038	3431	14916	7417	1.22959	0.97	5.79333	0.69	8848	7756	Proximal Posterior
AAGACATAGCTATTGA-1	7306	3200	11605	5838	1.0031	0.71	6.58408	0.9	6832	6159	Proximal Anterior
AAGACATAGGAGTCGG-1	10483	3963	23894	10955	1.11644	0.9	6.4698	0.88	14057	11306	Proximal Posterior
AAGACATAGGATGATG-1	10880	4252	22268	10644	0.845268	0.28	5.05105	0.28	13302	11077	Central
AAGACATAGTTTCCGC-1	6616	2954	5579	2896	1.01436	0.74	7.68842	0.97	3322	3091	Epithelial
AAGACCAAGACAACAG-1	13803	4786	16785	8210	0.805217	0.2	4.6262	0.12	10058	8687	Proximal Anterior
AAGACCAAGAGGAGTC-1	11621	4299	18861	9134	1.12347	0.91	5.4461	0.5	11204	9527	Central
AAGACCAAGCGAGCGA-1	8359	3691	13243	6684	1.18042	0.95	5.29229	0.41	7821	7025	Distal Anterior
AAGACCAAGCTACTGG-1	12104	4451	7644	3941	0.795455	0.18	4.44662	0.09	4570	4219	Central
AAGACCAAGGTCCGTA-1	16659	5221	15586	7676	1.01734	0.75	5.78187	0.68	9270	8020	Proximal A/P
AAGACCAAGTGAGCGG-1	6288	2872	7466	3846	0.958333	0.6	6.29846	0.85	4388	4081	Proximal A/P
AAGACCAAGTTAGACC-1	8697	3436	8436	4248	1.00805	0.73	6.57494	0.9	4958	4491	Proximal A/P
AAGACCAAGTTGGATC-1	9281	3829	3867	2049	0.826966	0.24	4.18212	0.04	2263	2180	Central
AAGCAAGTCACTAATG-1	4694	2417	12767	6576	0.889567	0.39	4.1968	0.05	7591	6921	Distal Posterior
AAGCAAGTCATAGACC-1	8309	3572	7542	3977	1.16442	0.94	5.5071	0.54	4548	4275	Proximal Anterior
AAGCAAGTCATGGCTG-1	10943	3938	14672	6964	1.01637	0.75	6.84201	0.93	8641	7269	Proximal Anterior
AAGCAAGTCGCTAGAT-1	5914	2867	12507	6243	1.02044	0.76	6.36235	0.87	7388	6573	Proximal A/P
AAGCAAGTCTCACAAA-1	11427	4360	11515	6002	1.10033	0.88	4.82375	0.18	6900	6377	Central
AAGCATGAGACTAAGG-1	8870	3765	18731	9229	0.914646	0.47	4.76154	0.16	10990	9640	Distal Middle
AAGCATGAGCACCACA-1	11123	4153	2697	1402	0.702586	0.06	8.85601	0.98	1537	1473	Epithelial
AAGCATGAGCCTCTCG-1	16068	4935	27117	12680	0.796881	0.18	4.51488	0.1	16363	13162	Myoblasts
AAGCATGAGCTCAAAC-1	11961	4278	17557	8595	1.07268	0.85	5.10833	0.31	10571	8937	Proximal Anterior
AAGCATGAGGCAGGTG-1	6582	3124	11401	5757	1.08155	0.86	5.99897	0.77	6688	6031	Proximal A/P
AAGCATGAGGCTGTCA-1	11336	4342	20998	9927	0.947487	0.56	5.32607	0.43	12365	10333	Proximal Anterior
AAGCATGAGGCTTAGT-1	7753	3348	6074	3171	0.938115	0.53	6.81541	0.92	3569	3389	Proximal Posterior
AAGCATGAGTCACGAT-1	18117	5454	3963	2094	1.09788	0.88	7.02827	0.94	2319	2218	Proximal Anterior
AAGCATGAGTGTTGCG-1	9774	3840	25609	11661	1.03441	0.78	5.33399	0.43	15257	12045	Central
AAGCCACGTAAACAAG-1	12347	4486	22324	10885	0.732263	0.09	4.21232	0.05	13325	11335	Distal Anterior
AAGCCACGTTAAGCGC-1	14241	4962	32661	15268	0.680686	0.04	3.34939	0	20300	15725	Distal Anterior
AAGCCACGTTAGGATT-1	17512	5370	5261	2771	0.965812	0.62	4.35374	0.07	3180	3025	Epithelial
AAGCCTCCAAAGCTCC-1	11031	4253	2097	1134	0.990783	0.69	5.52175	0.55	1240	1221	Proximal Anterior
AAGCCTCCAAGGTGGC-1	12556	4557	22343	10792	0.66535	0.03	4.14852	0.04	13379	11277	Distal Middle
AAGCCTCCACCCTCAC-1	7213	3205	8887	4534	1.0092	0.73	5.96173	0.76	5192	4786	Proximal A/P
AAGCCTCCACTAAGTT-1	23397	6358	28000	13411	0.992041	0.69	5.15407	0.33	16584	13913	Distal Anterior
AAGCCTCCAGCATGGA-1	14411	4946	22803	10864	0.909893	0.45	5.56292	0.57	13359	11218	ICT/MCT
AAGCCTCCAGGAACAT-1	13504	4704	18629	9081	0.791472	0.17	5.04299	0.28	10986	9437	Central
AAGCCTCCAGGCGAGT-1	10627	4105	24365	11344	0.753652	0.11	4.73294	0.15	14719	11880	Distal Anterior
AAGCCTCCATAATCGT-1	9376	3614	9847	5050	1.06848	0.84	6.77403	0.92	5755	5265	ICT/MCT
AAGCCTCCATCGTTCT-1	18736	5464	22376	10696	0.90019	0.42	6.30139	0.85	13109	11056	Proximal Posterior
AAGCCTCCATTGTGGC-1	14429	4945	20408	9714	0.940623	0.54	5.43099	0.49	11993	10119	Central
AAGCCTGTCACAAGCT-1	11756	4444	17695	8779	0.830189	0.25	5.04957	0.28	10533	9235	Distal Middle
AAGCCTGTCAGCATTA-1	6705	3107	6719	3527	1.05493	0.82	5.66034	0.62	3991	3748	Chondrocytes
AAGCCTGTCATGCTCC-1	8813	3619	13321	6606	0.884715	0.38	6.06061	0.79	7867	6942	Chondrocytes
AAGCCTGTCATTGCGG-1	16706	5486	20196	9947	1.0501	0.81	5.16025	0.34	12216	10456	Distal Middle
AAGCCTGTCCTAACGG-1	8622	3622	1970	1056	0.710674	0.06	7.95726	0.97	1153	1130	Distal Anterior
AAGCCTGTCCTTAATC-1	12086	4378	2575	1405	0.715888	0.07	5.19481	0.36	1586	1551	Central
AAGCCTGTCGATTTAG-1	11832	4523	26383	12656	0.640973	0.02	4.01481	0.03	15614	13191	Distal Middle
AAGCCTGTCGTTAAGC-1	9489	3756	23264	10928	0.704234	0.06	5.02526	0.27	13997	11406	Proximal Anterior
AAGCCTGTCTAGCTTT-1	17331	5320	18876	9252	0.913174	0.46	4.96655	0.24	11416	9860	Proximal A/P
AAGCCTGTCTTGTCTG-1	8221	3509	8795	4614	1.15841	0.94	4.84481	0.19	5279	4929	Central
AAGCCTTAGAAACTGG-1	14492	4960	15203	7723	0.599172	0.01	4.72363	0.15	9080	8149	Distal Middle
AAGCCTTAGCTTAGCG-1	16849	5463	19828	9659	0.882201	0.37	5.66359	0.63	11796	10141	Distal Middle
AAGCCTTAGGTAACGA-1	17126	5383	17622	8537	0.843687	0.28	6.1987	0.83	10345	8975	ICT/MCT
AAGCCTTAGTGAGCGG-1	13459	4613	22406	10530	0.948525	0.57	5.54804	0.56	13391	11068	Myoblasts
AAGCCTTAGTTACCGG-1	13660	4883	7456	3896	0.923169	0.49	6.48508	0.89	4452	4176	Distal Middle
AAGCGAATCAATGAGG-1	6873	2908	8796	4443	0.901554	0.43	6.91808	0.93	5229	4701	Proximal Anterior
AAGCGAATCACAGCGC-1	14742	4950	21023	9879	1.06373	0.84	5.74412	0.66	12592	10263	Proximal Anterior
AAGCGAATCAGCACGC-1	9571	3963	14013	7116	1.06205	0.83	5.25811	0.39	8330	7511	Distal Posterior
AAGCGAATCATGCAAC-1	13403	4841	27488	12675	0.914276	0.47	5.85049	0.71	16169	13081	ICT/MCT
AAGCGAATCCCTGGTT-1	12671	4450	20817	9871	1.00512	0.72	5.46715	0.52	12371	10237	Central
AAGCGAATCTCAATGA-1	12095	4486	10855	5625	1.2354	0.97	5.12821	0.32	6570	6029	Distal Anterior
AAGCGAATCTTTAAGG-1	7965	3256	11438	5820	1.09041	0.87	4.98801	0.25	6827	6189	Myoblasts
AAGCGAGGTACCGTTT-1	9805	3888	27739	12549	0.82725	0.24	5.93003	0.74	16275	12997	Central
AAGCGAGGTCACTCGC-1	14507	5081	4830	2545	0.723404	0.08	5.56911	0.58	2856	2727	Central
AAGCGAGGTGGTTCTT-1	9884	3706	21571	10075	1.05014	0.81	5.83854	0.71	12744	10462	Myoblasts
AAGCGAGGTGTGAGAG-1	6950	3242	12080	6166	1.06245	0.83	5.51907	0.54	7110	6490	Proximal Posterior
AAGCGAGGTTAAGTGT-1	9474	3919	26305	12534	0.615805	0.02	4.68542	0.14	15736	13114	Distal Middle
AAGCGAGGTTGCTGGG-1	19734	6088	50127	21321	0.874732	0.35	4.79594	0.17	29937	21632	Distal Anterior
AAGCGAGGTTTATCGC-1	8726	3672	22071	10366	0.999663	0.71	5.40178	0.48	13218	10845	Distal Posterior
AAGCGAGGTTTGGCGG-1	11118	4502	8643	4430	0.827411	0.24	6.7911	0.92	5068	4713	Distal Middle
AAGCGCTGTAAGGTTT-1	6650	3151	9224	4672	0.696618	0.05	5.94532	0.75	5373	4971	Distal Middle
AAGCGCTGTCACTCGC-1	5845	2900	8531	4374	0.800196	0.19	6.17436	0.82	5059	4697	ICT/MCT
AAGCGCTGTGAACAAA-1	8439	3625	15922	7806	0.758511	0.12	5.72761	0.66	9255	8112	Distal Anterior
AAGCGGGTCAACAAGG-1	9074	3819	22787	10880	0.828004	0.25	4.35404	0.07	13778	11452	Distal Middle
AAGCGGGTCATCAGTA-1	20779	6039	20171	9444	1.06534	0.84	6.24391	0.84	11817	9756	Epithelial
AAGCGGGTCCCTTGCG-1	7282	3290	8457	4376	1.223	0.96	5.52826	0.55	5079	4646	ICT/MCT
AAGCGGGTCCTAATAG-1	7954	3309	9808	4949	0.758078	0.12	5.23594	0.38	5822	5272	Proximal Anterior
AAGCGGGTCCTTAGGG-1	6279	2883	6533	3355	0.927878	0.5	7.54772	0.96	3871	3618	Chondrocytes
AAGCGGGTCGCAACAT-1	11546	4283	15327	7598	1.00943	0.73	4.80848	0.18	9262	8068	Proximal A/P
AAGCGGGTCGGTTTCC-1	7480	3337	19868	9637	0.875381	0.35	4.22241	0.05	11831	10023	ICT/MCT
AAGCGGGTCGTTACTT-1	9894	3976	17416	8601	0.9432	0.55	5.06557	0.29	10466	9163	Distal Middle
AAGCGGGTCGTTTCCA-1	3747	2020	14977	7496	0.994671	0.69	5.63437	0.61	8924	7937	Distal Middle
AAGCGGGTCTTGCAGG-1	17031	5298	11870	6060	0.953827	0.58	4.34298	0.07	7037	6393	Ectoderm
AAGCGTTTCCAAACAC-1	4750	2443	5817	3014	1.13964	0.92	5.35794	0.45	3522	3270	Ectoderm
AAGCGTTTCCCTCGCA-1	4266	2404	11552	6025	0.983801	0.67	4.97034	0.24	6969	6446	Distal Middle
AAGCGTTTCCCTTGCG-1	7281	3384	16639	8263	1.04492	0.8	6.15629	0.82	9877	8704	Distal Middle
AAGCGTTTCCTCCCTC-1	10466	3977	16368	8040	0.797084	0.18	4.62916	0.12	9836	8451	ICT/MCT
AAGCGTTTCCTCGATC-1	13265	4620	28784	13146	0.98	0.66	4.88831	0.21	17125	13518	Central
AAGCGTTTCCTGGTGA-1	8620	3657	16478	8136	0.872679	0.35	5.40631	0.48	9802	8542	ICT/MCT
AAGCGTTTCGAAGTGA-1	8103	3297	19805	9306	0.715333	0.07	6.21127	0.83	11847	9725	Proximal Anterior
AAGCGTTTCGACAAAG-1	12835	4611	37502	16766	0.812029	0.21	4.47523	0.09	22578	17232	Distal Posterior
AAGCGTTTCTAATCAG-1	14774	5189	20720	10036	1.08197	0.86	5.06632	0.29	12291	10434	Chondrocytes
AAGCGTTTCTACCTCA-1	10836	3883	3362	1751	0.485169	0	7.39715	0.96	1935	1854	Proximal Anterior
AAGCTAGAGCACTTGG-1	9183	3715	13243	6600	0.970569	0.63	6.33998	0.86	7859	6955	Proximal Anterior
AAGCTAGAGCATTAGC-1	10249	4005	19129	9426	0.86611	0.33	4.65591	0.13	11646	9981	Distal Middle
AAGCTAGAGCCAGTAT-1	11443	4396	23404	11043	0.810504	0.21	5.1494	0.33	14021	11558	Distal Anterior
AAGCTAGAGCGATAAG-1	15183	5225	22571	10727	0.9984	0.7	4.7491	0.16	13553	11250	Distal Middle
AAGCTAGAGCTAAAGG-1	14682	5103	34559	16010	0.835842	0.26	5.00862	0.26	20527	16441	Distal Middle
AAGCTAGAGCTTAGCG-1	17761	5239	15695	7513	0.913717	0.46	5.92411	0.74	9243	7864	Erythrocytes
AAGCTAGAGCTTTGTT-1	9880	4073	14422	7293	1.22621	0.97	5.84309	0.71	8588	7706	Central
AAGCTAGAGGACCTGC-1	13566	4832	2366	1277	1.032	0.78	6.02255	0.78	1422	1387	Central
AAGCTAGAGGAGGTTA-1	13153	4681	21748	10281	0.988574	0.68	5.17766	0.35	12900	10701	Central
AAGCTAGAGGCGCTAC-1	10393	4018	29617	13651	0.728621	0.08	5.08207	0.3	17651	14184	Distal Middle
AAGCTAGAGTAGCGCC-1	7285	3256	15588	7716	0.934602	0.52	5.83871	0.71	9163	8102	Chondrocytes
AAGCTAGAGTCATCCC-1	6458	2711	10380	5173	1.0598	0.83	5.71232	0.65	6283	5551	Epithelial
AAGCTATGTCCGTAGG-1	10626	4260	11133	5623	1	0.71	5.51632	0.54	6658	6024	Chondrocytes
AAGCTATGTCCTTAGT-1	10837	4347	16095	8080	0.976854	0.65	5.15369	0.33	9627	8583	Distal Middle
AAGCTATGTTAAGCCA-1	24029	6210	31365	14226	0.822757	0.23	6.07181	0.79	18512	14683	Proximal Posterior
AAGCTATGTTATCCGT-1	22945	5984	1917	1032	1.31088	0.98	4.6585	0.13	1122	1103	Myoblasts
AAGCTATGTTGAGCCG-1	8364	3499	11454	5801	0.925897	0.5	5.90263	0.73	6699	6088	ICT/MCT
AAGCTATGTTGCACGG-1	8905	3704	14955	7491	0.941279	0.55	5.25834	0.39	8894	7899	ICT/MCT
AAGCTATGTTTACCGT-1	17586	5359	24441	11275	1.07268	0.85	5.86494	0.72	14498	11715	Myoblasts
AAGCTATGTTTATCGC-1	10228	3978	17976	8703	0.758949	0.12	5.28755	0.41	10673	9151	Distal Posterior
AAGCTCCCAACCTAAT-1	24024	6233	12011	6104	0.979167	0.65	4.85918	0.2	7060	6423	Proximal Anterior
AAGCTCCCACGGTTTA-1	8449	3524	10658	5470	1.14617	0.93	6.03872	0.78	6281	5770	Proximal Anterior
AAGCTCCCAGAGGGAG-1	8123	3491	6297	3295	1.10613	0.89	5.52337	0.55	3728	3522	Central
AAGCTCCCAGGCGAGT-1	13535	4493	14119	6858	1.21753	0.96	5.53131	0.55	8433	7226	Proximal A/P
AAGCTCCCATGTTGCA-1	4940	2343	1193	646	0.915966	0.47	9.89011	0.99	703	679	Distal Middle
AAGCTTGGTCCAAGAC-1	8300	3552	13379	6785	1.06175	0.83	4.72585	0.15	7931	7163	Chondrocytes
AAGCTTGGTCCACAAA-1	2650	1125	1191	624	0.991228	0.69	12.9157	1	693	669	Erythrocytes
AAGCTTGGTGTTCCCA-1	21372	5537	22926	10058	0.950664	0.57	5.70294	0.64	13842	10470	Myeloid Cells
AAGCTTGGTTAAGCCA-1	18403	5489	16493	7447	1.02151	0.76	6.11115	0.81	9966	7806	Myeloid Cells
AAGCTTGGTTGAATCG-1	9937	3864	1052	564	0.950355	0.57	5.19481	0.36	626	620	Proximal Anterior
AAGCTTGGTTGGATAT-1	7228	3201	12671	6242	0.937147	0.53	5.67725	0.63	7350	6508	Chondrocytes
AAGCTTGGTTTATGGG-1	16954	5306	12838	6240	0.814884	0.22	6.56402	0.9	7624	6586	Erythrocytes
AAGGAAGCAATTATGC-1	10991	4332	1032	565	0.896	0.41	10.2564	0.99	611	605	Chondrocytes
AAGGAAGCAGCAAGGC-1	6374	3172	12744	6439	0.914671	0.47	5.00957	0.26	7516	6769	Distal Posterior
AAGGATCCAATCCTGA-1	6890	3013	10081	5055	0.937558	0.53	5.61594	0.6	5923	5317	Proximal Anterior
AAGGATCCACAGGATG-1	11855	4318	21353	9832	1.02295	0.76	5.78505	0.68	12476	10099	Proximal Posterior
AAGGATCCACCTCAGG-1	19519	5805	29546	13860	1.24712	0.97	4.89449	0.21	17843	14337	Distal Posterior
AAGGATCCAGGACACA-1	23251	6117	4568	2411	0.949091	0.57	8.57838	0.98	2739	2592	Central
AAGGATCCATAGACTT-1	9046	3538	10149	5096	0.914186	0.47	6.27849	0.85	5998	5429	Proximal A/P
AAGGATCCATAGGCGA-1	13046	4542	27256	12527	0.959122	0.6	5.00008	0.26	16236	12855	Distal Posterior
AAGGATCCATTAGGTT-1	20876	5853	40820	17599	0.830092	0.25	5.07733	0.29	24621	18054	Proximal Posterior
AAGGATCCATTGTTGG-1	7074	3029	12287	6226	1.06113	0.83	7.03911	0.94	7269	6553	Chondrocytes
AAGGATGTCAGCAAGA-1	10126	3863	8473	4298	1.08124	0.86	5.94308	0.75	5067	4573	Erythrocytes
AAGGATGTCCACCTTA-1	24326	6352	32229	14955	1.031	0.78	4.57511	0.11	19568	15518	Myoblasts
AAGGATGTCCGGTATG-1	9497	3747	10773	5479	1.05507	0.82	5.40622	0.48	6426	5781	Proximal Anterior
AAGGATGTCCTTAGGG-1	16912	5301	25608	12108	1.06567	0.84	5.05904	0.29	15217	12599	Distal Posterior
AAGGATGTCGCCTAAG-1	5766	2850	5981	3176	1.16271	0.94	5.41179	0.48	3562	3376	Distal Middle
AAGGATGTCGGCTATG-1	6599	3082	8853	4607	1.15519	0.93	5.53672	0.56	5336	4919	Proximal A/P
AAGGATGTCTGTGAGT-1	10183	3958	16806	8132	0.988442	0.68	4.958	0.24	9986	8473	Proximal Anterior
AAGGATGTCTTACTCG-1	7592	3382	1084	579	0.696296	0.05	6.92641	0.93	622	615	Central
AAGGATTAGACTTATG-1	10203	3852	19292	9192	0.726548	0.08	5.04418	0.28	11309	9546	Proximal Posterior
AAGGATTAGAGAAGGG-1	12207	4430	34146	15445	0.965169	0.62	5.71135	0.65	20287	15946	Distal Posterior
AAGGATTAGAGAGGCT-1	7105	3268	1731	927	0.895522	0.41	7.20021	0.95	1007	975	Epithelial
AAGGATTAGAGGCTAA-1	9175	3854	14355	7198	0.839916	0.27	4.53943	0.11	8492	7649	Distal Middle
AAGGATTAGCAAGGTA-1	8488	3611	22935	10862	0.708284	0.06	4.98791	0.25	13541	11287	Proximal A/P
AAGGATTAGCCAGTAT-1	6976	3130	14443	7181	0.958088	0.6	5.78613	0.68	8418	7481	Proximal Posterior
AAGGATTAGCTGCACA-1	12195	4549	17540	8520	1.02786	0.77	5.44238	0.5	10424	8879	Distal Anterior
AAGGATTAGGAAACTG-1	9633	4067	9217	4771	1.20744	0.96	5.23175	0.38	5549	5086	Distal Middle
AAGGATTAGGCCTAAT-1	11124	4150	17425	8530	0.804421	0.2	5.30393	0.42	10322	8967	ICT/MCT
AAGGATTAGGTAACGA-1	8235	3530	11411	5739	1.00313	0.72	5.33972	0.44	6776	6133	Chondrocytes
AAGGATTAGTTTAACG-1	9104	3798	12878	6491	1.00372	0.72	4.59028	0.12	7673	6838	Distal Middle
AAGGCCCTCAAACCGT-1	9537	3753	12225	6043	0.921875	0.49	6.19817	0.83	7224	6356	Proximal A/P
AAGGCCCTCAAGCCTG-1	15788	5297	14103	7095	0.945896	0.56	5.40602	0.48	8452	7562	Ectoderm
AAGGCCCTCAATCTAG-1	11090	4509	7178	3780	1.18545	0.95	5.64482	0.62	4359	4083	Distal Middle
AAGGCCCTCCCGCCTA-1	10942	4245	13307	6805	1.09682	0.88	4.5889	0.12	7948	7200	Central
AAGGCCCTCCGCTAGA-1	11609	4260	12645	6420	0.985646	0.67	5.41621	0.49	7433	6724	Proximal Anterior
AAGGCCCTCCTACCTA-1	12130	4465	21308	9908	0.857143	0.31	4.84633	0.19	12727	10412	Central
AAGGCCCTCGCGACAC-1	10096	4007	9996	5108	1.03521	0.78	5.22554	0.37	5940	5407	Central
AAGGCCCTCGCTAGTG-1	6556	3013	11254	5662	1.0792	0.86	5.22778	0.38	6716	5986	Chondrocytes
AAGGCCCTCGGGATTT-1	15372	5033	16705	8071	0.819481	0.23	6.02907	0.78	9808	8428	Proximal Anterior
AAGGCCCTCTAAGTGC-1	8092	3410	9482	4861	1.03907	0.79	5.81882	0.7	5610	5160	Proximal Anterior
AAGGCCCTCTAATCTC-1	11373	3985	9977	5037	0.860381	0.32	6.3251	0.86	5930	5342	Proximal A/P
AAGGCCCTCTGTAATG-1	14507	4876	11799	6031	1.03035	0.78	5.30864	0.42	7012	6403	Proximal Anterior
AAGGCCCTCTTAGCGG-1	6500	3079	8167	4196	0.956221	0.59	6.61646	0.9	4818	4453	Chondrocytes
AAGGTATAGACAGGCG-1	7920	3488	12860	6462	1.01465	0.74	6.27512	0.85	7632	6875	Proximal Posterior
AAGGTATAGATGGACA-1	10991	4155	16482	8224	0.95846	0.6	5.218	0.37	9739	8677	ICT/MCT
AAGGTATAGCCTGTTC-1	12272	4259	10802	5445	0.942857	0.55	5.06621	0.29	6487	5802	Proximal A/P
AAGGTATAGGCACAGG-1	11068	4289	13472	6783	1.11776	0.9	5.73657	0.66	8033	7142	Proximal Anterior
AAGGTATAGGTATTGC-1	9717	3906	1664	894	0.978022	0.65	5.59441	0.59	997	989	Central
AAGGTATAGGTTAGCT-1	11744	4334	22533	10853	1.16036	0.94	4.61732	0.12	13640	11348	Distal Middle
AAGGTCAAGACCATAC-1	5044	2511	11485	5797	0.955752	0.59	5.02414	0.27	6793	6121	Proximal Posterior
AAGGTCAAGGTTACAC-1	11210	4379	25783	12357	0.703424	0.06	4.07498	0.03	15478	12905	Distal Middle
AAGGTCAAGTGTTGCG-1	14776	5059	27360	12877	0.96465	0.62	5.29691	0.41	16410	13407	Distal Anterior
AAGGTCAAGTTCCTCA-1	12813	4726	23455	11080	0.980874	0.66	5.43371	0.5	13944	11530	Proximal Anterior
AAGGTGCAGAAAGGAA-1	13934	4569	12057	5871	0.75146	0.11	6.67803	0.91	7104	6164	Proximal A/P
AAGGTGCAGATTGAGG-1	9366	3725	17418	8641	0.795096	0.18	4.90513	0.21	10391	9102	Proximal A/P
AAGGTGCAGCATGAAG-1	7446	3321	8055	4194	0.877137	0.36	5.58752	0.59	4773	4462	Central
AAGGTGCAGGCAAGTA-1	10987	4241	21400	10255	1.31038	0.98	5.34739	0.44	12922	10699	Central
AAGGTGCAGGCCTTAG-1	7730	3485	13423	6827	1.31905	0.98	5.0397	0.28	8094	7202	Distal Middle
AAGGTGCAGGCTAAGA-1	9095	3887	4275	2258	0.96875	0.63	7.23428	0.95	2489	2404	Chondrocytes
AAGGTGCAGTCTCACC-1	11981	4399	19047	9238	0.870191	0.34	5.34904	0.44	11241	9587	Proximal Posterior
AAGTAGCCACATTAAC-1	12679	4507	24239	11289	0.707104	0.06	5.22747	0.37	14351	11763	Distal Middle
AAGTAGCCACCTCGCT-1	16198	5250	7269	3746	0.720588	0.07	6.64669	0.91	4255	3955	Distal Middle
AAGTAGCCAGAAACGT-1	13086	4528	20962	9868	0.925157	0.5	5.82399	0.7	12349	10255	Proximal A/P
AAGTAGCCAGCCTAAC-1	12061	4586	16603	8372	0.818458	0.22	3.67529	0.01	9935	8747	Distal Anterior
AAGTAGCCAGGTTTGC-1	10966	4080	1482	792	1.02	0.75	7.76615	0.97	881	851	Epithelial
AAGTAGCCAGTAGGAT-1	8737	3802	6723	3462	0.6864	0.05	5.68056	0.63	3985	3720	Central
AAGTAGCCAGTTAAAG-1	8676	3763	9969	5172	1.18367	0.95	5.80302	0.69	5917	5470	Central
AAGTCTATCAAACCGT-1	11000	4035	14171	7101	0.996821	0.7	5.92337	0.74	8300	7402	Chondrocytes
AAGTCTATCAATCTCT-1	15099	4660	2207	1164	0.938326	0.54	6.32897	0.86	1292	1251	Proximal Anterior
AAGTCTATCATAACTG-1	8776	3807	8953	4647	1.03957	0.79	4.78822	0.17	5348	4992	Distal Anterior
AAGTCTATCATTACGA-1	19103	5785	2637	1417	1.10497	0.89	5.66824	0.63	1627	1566	Myoblasts
AAGTCTATCCAGGTCA-1	11841	4486	15342	7744	0.907053	0.44	5.25386	0.39	9055	8159	Distal Middle
AAGTCTATCCCATAAA-1	9560	3864	20452	9802	1.01578	0.75	4.58871	0.12	12307	10275	Central
AAGTCTATCTAGCGTG-1	14117	4976	8356	4270	0.824832	0.24	5.91989	0.74	4897	4532	Proximal Anterior
AAGTCTATCTCGCCTG-1	18314	5721	30526	13960	0.783475	0.16	5.6647	0.63	17980	14442	Distal Middle
AAGTGAAGTGTTTGCT-1	8265	3520	8666	4389	1.08911	0.87	5.40978	0.48	5226	4731	Ectoderm
AAGTGAAGTTCGGTAA-1	10315	4227	18082	8964	0.936842	0.53	5.1183	0.32	10707	9445	Distal Middle
AAGTGAAGTTTAAAGC-1	11068	4065	18931	8837	0.958554	0.6	6.05265	0.79	11115	9225	Proximal Posterior
AAGTGCAAGAAGCTAG-1	12736	4604	19118	8984	1.02213	0.76	7.00628	0.94	11169	9329	Proximal Anterior
AAGTGCAAGACCATAC-1	10701	3926	13508	6554	0.802046	0.19	5.83484	0.71	8043	6885	Proximal Posterior
AAGTGCAAGCAAGATG-1	10991	4066	20347	9879	0.972774	0.64	5.23515	0.38	12183	10277	Proximal Anterior
AAGTGCAAGCCAGGTC-1	15554	5145	19466	9344	0.889639	0.39	5.89767	0.73	11464	9727	ICT/MCT
AAGTGCAAGCCTGTTC-1	8593	3581	6831	3552	1.09759	0.88	5.70439	0.65	4062	3809	Proximal Anterior
AAGTGCAAGCTTCTCA-1	13363	4722	19841	9476	0.914093	0.46	5.60499	0.59	11760	9936	Proximal Anterior
AAGTGCAAGGCGGATG-1	7867	3508	16317	8124	1.10517	0.89	4.90842	0.22	9837	8642	Distal Middle
AAGTGCAAGGTCATTA-1	10049	3993	6377	3356	1.00116	0.71	5.26589	0.4	3863	3624	Distal Middle
AAGTGCAAGTAAGAAC-1	11635	4368	20443	9800	0.80701	0.2	5.05571	0.28	12119	10244	Central
AAGTGTTGTAATCCCT-1	8654	3759	16315	8012	0.715739	0.07	5.59609	0.59	9764	8459	Central
AAGTGTTGTGAGCACT-1	6809	3196	26217	12156	0.692335	0.05	5.18896	0.35	15775	12724	Central
AAGTGTTGTTGCACAA-1	4377	2405	8599	4419	0.879154	0.36	5.2408	0.38	5172	4773	Central
AAGTGTTGTTTGCGAA-1	8669	3484	1450	770	0.843575	0.28	6.31749	0.86	818	801	ICT/MCT
AAGTTACGTAACAGGG-1	12940	4390	22293	9936	0.733115	0.09	6.51278	0.89	13053	10216	Proximal Anterior
AAGTTACGTCAAAGAA-1	14127	4918	18560	8938	0.838058	0.27	6.00968	0.77	10835	9370	Distal Anterior
AAGTTACGTGGAAACG-1	9771	3801	10851	5559	0.916078	0.47	4.68055	0.14	6382	5833	Proximal A/P
AAGTTACGTTATCCTA-1	11373	4093	1826	986	0.985294	0.67	5.98601	0.77	1118	1100	Proximal A/P
AAGTTACGTTGCGCGA-1	8695	3718	13307	6719	1.04645	0.81	6.14414	0.82	7932	7097	Distal Middle
AAGTTAGCAAATACCT-1	13486	4759	7841	4096	0.734502	0.09	4.80326	0.17	4740	4392	Distal Anterior
AAGTTAGCACATGCTA-1	13206	4662	25723	12079	0.710563	0.06	5.0124	0.26	15396	12574	Distal Posterior
AAGTTAGCACTAGCGT-1	8655	3500	19753	9339	0.915267	0.47	4.94046	0.23	11756	9752	Proximal Anterior
AAGTTAGCAGCCTGCA-1	10591	3929	10694	5346	0.841647	0.27	6.92999	0.93	6262	5667	Proximal A/P
AAGTTAGCATAGACCC-1	16231	5108	26095	12260	0.820644	0.23	5.67816	0.63	15405	12739	Distal Middle
AAGTTAGCATATAACC-1	17569	5435	27754	12955	0.963036	0.61	5.20472	0.36	16598	13426	Central
AAGTTTGTCAATTGGC-1	10685	4185	12095	6084	0.837547	0.27	5.2367	0.38	7188	6377	Central
AAGTTTGTCAGCATTA-1	6136	2952	10905	5392	1.1554	0.93	5.88642	0.73	6462	5677	Central
AAGTTTGTCCCTCAGT-1	9978	3800	15168	7470	0.895915	0.41	6.09761	0.8	8947	7815	Proximal Anterior
AAGTTTGTCCTCAGCT-1	14672	4757	23178	10618	0.892554	0.4	5.93094	0.74	13591	10971	Proximal Posterior
AAGTTTGTCCTCAGTC-1	12996	4528	24261	11316	0.966316	0.62	5.0016	0.26	14479	11750	Central
AAGTTTGTCCTCCATA-1	11832	4413	14135	7083	1.03093	0.78	5.57095	0.58	8395	7466	Distal Anterior
AAGTTTGTCGCTATGG-1	11375	4298	5690	3007	1.19934	0.96	6.1058	0.8	3391	3222	Proximal Anterior
AATAACCGTAACGAGG-1	10719	4041	30360	13517	0.773835	0.14	5.7273	0.66	17708	13842	Central
AATAACCGTACAAAGA-1	6727	3038	13518	6636	0.882724	0.37	4.93391	0.23	7883	6900	Chondrocytes
AATAACCGTATCTGGA-1	8626	3344	1325	691	0.517857	0	6.7196	0.91	734	717	Proximal Anterior
AATAACCGTGCATTTC-1	10220	3817	2643	1389	0.78157	0.16	7.07528	0.94	1513	1464	Proximal A/P
AATAACCGTGTTTCAC-1	14736	4857	24377	11399	0.948763	0.57	5.77232	0.68	14422	11805	Proximal A/P
AATAACCGTTTGGCGG-1	12743	4550	2940	1556	0.779621	0.15	5.64718	0.62	1728	1665	ICT/MCT
AATACCGGTCTTTGAC-1	8239	3636	4554	2404	0.897623	0.42	5.80372	0.69	2699	2565	Distal Middle
AATACCGGTGTCCAAA-1	17189	5427	27288	12638	0.918294	0.48	5.63759	0.61	15969	13050	Distal Anterior
AATACCGGTGTTTGAG-1	11840	4414	19841	9480	0.800063	0.19	5.68024	0.63	11773	9919	Central
AATACCGGTTCGGGAT-1	16876	5454	3819	2032	0.865116	0.33	6.13233	0.81	2280	2198	Chondrocytes
AATAGAGGTACGCGCA-1	22129	6076	38510	17466	0.905008	0.44	4.86611	0.2	23095	17941	Myoblasts
AATAGAGGTCATAAGT-1	7656	3251	7079	3680	0.898551	0.42	6.1775	0.82	4185	3912	Proximal A/P
AATAGAGGTTGAATCG-1	14824	4986	3079	1657	0.90184	0.43	5.69431	0.64	1772	1722	Central
AATATCCCAAAGCTCC-1	11770	4322	24486	11471	0.782884	0.16	5.29709	0.41	14656	11966	Central
AATATCCCAACACTTG-1	16194	5100	29247	13334	0.9181	0.48	4.91887	0.22	17495	13820	Myoblasts
AATATCCCACCAGGTT-1	12761	4445	23716	11391	0.810212	0.21	4.11861	0.04	14218	11832	Proximal Anterior
AATATCCCACTCGCTC-1	19050	5533	17663	8744	1.21358	0.96	4.54545	0.11	10657	9213	Myoblasts
AATATCCCAGCTAATT-1	11981	4389	17029	8446	1.00534	0.72	5.08879	0.3	10031	8858	Distal Anterior
AATATCCCATTAAGCT-1	6596	2935	13213	6521	1.03047	0.78	7.77587	0.97	7785	6826	Proximal A/P
AATCAGGAGACAACGA-1	12427	4575	16651	8222	0.710628	0.06	5.40798	0.48	9971	8724	Distal Middle
AATCAGGAGCAATAGG-1	12495	4523	7445	3896	0.83713	0.26	5.0219	0.27	4418	4195	Distal Middle
AATCAGGAGCTCGCTT-1	8997	3618	24760	11414	0.854864	0.3	5.96053	0.76	14619	11827	Central
AATCAGGAGGACAACA-1	8993	3591	15999	7931	0.936343	0.53	5.80482	0.69	9397	8314	Distal Posterior
AATCAGGAGGCAGGTG-1	16678	5022	1292	691	0.788321	0.17	4.14252	0.04	778	753	Myoblasts
AATCAGGAGGCCTGGT-1	11460	4394	24875	11965	0.763837	0.13	3.55076	0.01	14980	12478	Distal Middle
AATCAGGAGGGCCACT-1	7048	3133	1856	990	0.841808	0.27	6.75991	0.92	1071	1047	ICT/MCT
AATCAGGAGGTGCGGA-1	8850	3738	3860	2048	0.861818	0.32	6.5821	0.9	2303	2209	Proximal Posterior
AATCAGGAGTCACCAG-1	8559	3613	25276	11998	0.603006	0.01	4.83287	0.19	15194	12590	Distal Middle
AATCAGGAGTTAGCTA-1	11328	4364	23326	10838	1.12408	0.91	6.16232	0.82	13849	11242	Central
AATCAGGAGTTGTCAA-1	9838	3988	9887	5084	1.03988	0.79	5.66896	0.63	5852	5407	Central
AATCATCCAAACCCTA-1	11318	4152	9734	5010	0.84991	0.29	5.77872	0.68	5662	5252	Proximal Posterior
AATCATCCAAGGATTA-1	11161	4200	16214	8033	0.869425	0.34	4.63505	0.13	9506	8443	Distal Posterior
AATCATCCAATTATGC-1	11434	4305	11084	5630	1.07963	0.86	6.27264	0.85	6573	5986	Proximal Anterior
AATCATCCACTAAATC-1	13370	4801	14369	7266	0.975731	0.64	5.13704	0.33	8538	7667	Distal Posterior
AATCATCCACTTACAG-1	10326	3966	12176	6208	1.17879	0.95	5.53155	0.55	7277	6553	Central
AATCATCCAGCTAATT-1	12668	4462	10203	5249	1.19931	0.96	4.25096	0.05	6126	5574	Central
AATCATCCAGGCCTTG-1	3170	1196	3743	1865	0.839713	0.27	6.67007	0.91	2262	2023	Erythrocytes
AATCATCCATATAACC-1	10998	4309	14873	7562	0.851064	0.3	5.13083	0.32	8822	7940	Distal Middle
AATCATCCATCAGCAC-1	12433	4581	11349	5804	0.939483	0.54	5.11678	0.31	6746	6201	Chondrocytes
AATCATCCATCGCTTT-1	14992	4964	17603	8704	0.791721	0.17	4.73772	0.15	10448	9066	Proximal Anterior
AATCATCCATTGGGAG-1	10292	4082	12142	6152	0.936016	0.53	5.05441	0.28	7236	6554	Proximal Anterior
AATCATGTCAGGATGA-1	10461	3950	10423	5390	0.971527	0.63	5.03523	0.27	6184	5715	Distal Posterior
AATCATGTCATGCTTT-1	8421	3438	14518	7238	0.923678	0.49	6.04905	0.79	8500	7572	Proximal A/P
AATCATGTCGGTTACG-1	11981	4400	14178	7121	1.1304	0.92	6.94566	0.93	8404	7482	Distal Anterior
AATCATGTCTAATCAG-1	9638	3929	9436	4893	1.03685	0.79	6.02897	0.78	5561	5161	Distal Anterior
AATCCATCACATGCTA-1	15194	4998	18560	9222	0.860659	0.32	4.72631	0.15	11045	9647	Distal Anterior
AATCCATCAGGCCAAA-1	15220	4996	26714	12308	0.963046	0.61	5.74211	0.66	15839	12716	Distal Middle
AATCCATCATAAAGCA-1	13230	4664	21539	10328	0.881208	0.37	5.28388	0.41	12741	10783	Central
AATCCATCATACCCGG-1	19741	5952	20171	9937	0.94668	0.56	5.22136	0.37	12025	10378	Central
AATCCATCATTAAGTC-1	9620	3920	15036	7570	1.12072	0.91	4.76298	0.16	8984	7997	Distal Middle
AATCCCTGTAATCGCA-1	14681	4834	19450	9160	1.23025	0.97	4.46898	0.09	11716	9560	ICT/MCT
AATCCCTGTACTGAAT-1	12259	4575	7445	3897	0.8202	0.23	6.09038	0.8	4394	4148	Distal Middle
AATCCCTGTGCATCGG-1	10220	4008	11736	5855	0.941032	0.54	6.41026	0.87	6814	6114	Proximal Posterior
AATCCCTGTTTGGGCG-1	15639	4983	21894	10413	1.17917	0.95	4.95836	0.24	13184	10905	Myoblasts
AATCCGTAGCCGCAGT-1	14677	4717	12140	5948	0.670871	0.04	7.05514	0.94	7088	6246	ICT/MCT
AATCCGTAGCTCCTTA-1	4050	2371	18205	8986	0.999467	0.71	5.56203	0.57	10791	9459	Distal Middle
AATCCGTAGTAAGGGC-1	12377	4578	26772	12145	0.976434	0.65	5.31397	0.42	15927	12589	Proximal Posterior
AATCCGTAGTAGAGGC-1	9591	3868	21692	10274	0.750273	0.11	4.71974	0.15	12820	10745	Proximal Posterior
AATCCTAAGACAAACG-1	10568	4170	13841	6962	1.09661	0.88	6.73955	0.92	8175	7297	Proximal Anterior
AATCCTAAGCACAGCC-1	11042	4254	11612	5893	1.07994	0.86	7.09139	0.94	6934	6287	ICT/MCT
AATCCTAAGCAGGTTT-1	9928	3938	14925	7424	0.985037	0.67	5.71656	0.65	8810	7795	Proximal Posterior
AATCCTAAGGAATAAC-1	12763	4572	21087	10022	0.856459	0.31	4.80492	0.18	12880	10653	Distal Anterior
AATCCTAAGGTAAGCA-1	9229	3734	10083	5152	0.917313	0.47	5.54051	0.56	5981	5463	Proximal A/P
AATCCTAAGGTCGAGG-1	7192	3155	12378	6260	1.16297	0.94	4.93846	0.23	7428	6608	Proximal Anterior
AATCCTAAGGTCGATT-1	7696	3306	14124	7090	1.06375	0.84	6.13176	0.81	8332	7460	Chondrocytes
AATCCTAAGTTAGAGG-1	10419	3963	22607	10664	0.856362	0.31	6.48203	0.89	13314	11086	Proximal Posterior
AATCCTAAGTTATGTG-1	8978	3734	17850	8870	0.938545	0.54	5.17475	0.34	10557	9272	ICT/MCT
AATCCTAAGTTGGGCC-1	9114	3783	14326	7071	1.17151	0.94	5.59873	0.59	8504	7394	Proximal Anterior
AATCGCCCAACAGCCT-1	9796	3805	9931	5088	1.04723	0.81	5.16417	0.34	5855	5393	Distal Anterior
AATCGCCCAAGGATTA-1	8055	3554	13822	6969	1.04637	0.81	4.99145	0.25	8188	7324	Distal Anterior
AATCGCCCAATAAGCA-1	12361	4687	2078	1112	0.74812	0.11	5.11841	0.32	1211	1186	Distal Middle
AATCGCCCACGTTACA-1	10604	4022	15551	7630	0.906455	0.44	5.2579	0.39	9106	8017	ICT/MCT
AATCGCCCACTTGTTC-1	13874	4632	5363	2796	0.886762	0.38	5.99157	0.77	3155	2986	Proximal A/P
AATCGCCCAGAGGGAG-1	6659	3005	11429	5730	1.12163	0.91	5.5232	0.55	6751	6052	Proximal A/P
AATCGCCCATAGACTT-1	18762	5704	35048	15984	0.932452	0.52	5.11936	0.32	20838	16554	Distal Middle
AATCGCCCATGTCGCG-1	7759	3366	8949	4626	1.03653	0.79	5.20928	0.36	5229	4852	Distal Posterior
AATCTCAAGAAGGTGC-1	7012	3081	11139	5522	0.897845	0.42	6.09562	0.8	6599	5822	Proximal Anterior
AATCTCAAGACACTTA-1	19910	5305	29501	13536	0.892878	0.4	4.4761	0.09	17766	14028	Myoblasts
AATCTCAAGAGCCGGA-1	8517	3661	4165	2204	1.0092	0.73	6.10871	0.8	2440	2347	Chondrocytes
AATCTCAAGCAAGACA-1	10804	4350	18416	9195	0.954887	0.59	4.36353	0.07	10949	9689	Distal Middle
AATCTCAAGCCGCAAC-1	8360	3660	13920	7008	1.17493	0.95	4.82201	0.18	8436	7452	Central
AATCTCAAGCCGGTAC-1	17786	5135	6659	3066	1.63551	0.99	6.90463	0.93	4140	3200	Proximal Anterior
AATCTCAAGGTCCTGA-1	12611	4464	23480	10851	0.95215	0.58	7.31903	0.95	13746	11230	Proximal Anterior
AATCTCAAGTCAGTAC-1	15061	4806	18669	8720	0.864915	0.33	7.04629	0.94	10987	9069	Proximal Anterior
AATCTTGAGACAACAG-1	13265	4703	23699	11375	0.667959	0.03	4.24246	0.05	14041	11877	Distal Middle
AATCTTGAGACTATTG-1	11621	4355	14621	7301	0.978736	0.65	5.63682	0.61	8590	7636	Central
AATCTTGAGCACAGCC-1	17825	5655	24510	11518	0.984544	0.67	5.66948	0.63	14323	11883	Distal Anterior
AATCTTGAGCACGTTG-1	24894	6429	35488	15939	1.02612	0.77	4.82714	0.18	21654	16530	Ectoderm
AATCTTGAGCATTAGC-1	10522	4190	24844	11791	0.763449	0.13	4.36459	0.07	15032	12306	Proximal Posterior
AATCTTGAGCGCATTG-1	11327	4576	20160	9842	0.926285	0.5	5.86438	0.72	11920	10404	Distal Middle
AATCTTGAGGCATTAC-1	11161	4212	21210	9912	1.11925	0.91	5.42717	0.49	12845	10413	Central
AATCTTGAGGCCAATT-1	11161	4220	14938	7445	0.949091	0.57	5.59441	0.59	8700	7786	Proximal Posterior
AATCTTGAGGCTGTCA-1	1568	901	3988	1965	0.726218	0.08	5.73489	0.66	2288	2027	Distal Anterior
AATCTTGAGGTTACGT-1	23236	5870	23721	10410	1.06165	0.83	6.01476	0.78	14014	10685	Vasculature Cells
AATCTTGAGTAAGAAC-1	20968	6092	38567	17348	0.76895	0.14	4.6046	0.12	23177	17904	Distal Middle
AATCTTGAGTATTGGC-1	12981	4648	28182	12934	0.886798	0.38	4.83285	0.19	16763	13353	Distal Middle
AATCTTGAGTGGACAA-1	9809	3835	18774	8914	0.764151	0.13	6.56221	0.9	10879	9246	Proximal Posterior
AATGAAGGTCCTCCAA-1	9195	3571	8060	4137	0.95503	0.59	6.71681	0.91	4734	4391	Proximal Anterior
AATGAAGGTTCACTGT-1	6650	3125	10056	5136	0.959833	0.6	6.86774	0.93	5965	5448	Chondrocytes
AATGAAGGTTGGCGTG-1	6910	3090	14653	7342	1.08629	0.87	5.86939	0.72	8700	7795	Distal Anterior
AATGAAGGTTGGGTTA-1	19586	5866	1579	847	0.712	0.07	6.99301	0.94	927	913	Epithelial
AATGAAGGTTGTCCAT-1	9977	4128	13584	6758	0.901099	0.43	5.42759	0.49	8082	7156	Central
AATGAAGGTTTATCTG-1	9206	3788	7725	4021	1.05882	0.83	5.35593	0.45	4620	4275	Proximal Anterior
AATGCAACAATAATGG-1	11938	4571	11928	6031	1.08434	0.87	4.83553	0.19	7293	6427	Central
AATGCAACAGGACCAA-1	15750	5200	11115	5553	0.923034	0.49	4.33539	0.07	6746	5888	Distal Posterior
AATGCAACAGGCATGA-1	10152	3833	6734	3517	1.03689	0.79	5.46691	0.51	4018	3769	Proximal A/P
AATGCAACATAAGCAA-1	10778	4337	15975	8040	0.907469	0.45	5.00999	0.26	9507	8444	Distal Middle
AATGCAACATAGTCAT-1	17433	5527	20274	9445	0.745597	0.1	6.14386	0.82	12002	9830	Proximal Anterior
AATGCAACATCCTAGA-1	19980	5975	13015	6658	1.05	0.81	5.5047	0.54	7735	7009	Distal Middle
AATGCAACATGGAGGC-1	6924	3159	6787	3532	0.894509	0.41	6.90839	0.93	3992	3724	Proximal Posterior
AATGCAACATGTCAGC-1	15256	5179	13116	6633	0.923175	0.49	5.21689	0.37	7772	7000	Distal Middle
AATGCAACATTAGGTT-1	22452	6113	6415	3434	1.02034	0.75	4.01998	0.03	3811	3619	Central
AATGCAACATTATGGT-1	12868	4541	8386	4392	1.22088	0.96	5.91948	0.74	5108	4735	Myoblasts
AATGCATGTAGCCTAA-1	7730	3186	4760	2482	1	0.71	5.15955	0.34	2810	2661	ICT/MCT
AATGCATGTAGTTAAC-1	4261	2200	15852	7936	0.609475	0.01	4.59962	0.12	9444	8361	Distal Middle
AATGCATGTATTGAGT-1	2487	899	5341	2558	0.980296	0.66	7.05904	0.94	3207	2730	Erythrocytes
AATGCATGTCCGTGAG-1	7832	3417	11969	6037	1.15231	0.93	4.80369	0.17	7097	6390	Chondrocytes
AATGCATGTCCTTTAA-1	11867	4281	13932	6929	1.00363	0.72	4.7017	0.14	8314	7352	Myoblasts
AATGCATGTCTTGCAT-1	6357	2979	6929	3564	1.05078	0.81	5.56987	0.58	4119	3829	Chondrocytes
AATGCATGTGATTTGG-1	15196	5083	30129	14146	0.677697	0.04	4.18581	0.04	18112	14769	Distal Middle
AATGCATGTGGGTACT-1	10585	4082	18334	9076	1.0214	0.76	4.52331	0.1	10910	9557	Distal Middle
AATGCATGTTAGGTGC-1	10108	4037	10052	5187	0.877215	0.36	4.1027	0.04	6056	5514	Distal Middle
AATGCATGTTTGTTGC-1	9162	3759	11684	5910	0.90591	0.44	4.79907	0.17	6903	6237	Distal Anterior
AATGCGCGTAATAACC-1	20853	6065	1169	646	1.02273	0.76	8.46297	0.98	710	697	Ectoderm
AATGCGCGTAGACAAA-1	10389	4166	21241	10108	1.22574	0.97	5.0829	0.3	12854	10615	Central
AATGCGCGTAGGTGTC-1	6712	3159	16480	8192	0.871169	0.34	5.83492	0.71	9710	8610	Chondrocytes
AATGCGCGTCTCAGCC-1	6615	3146	10475	5346	0.96782	0.62	5.44655	0.5	6280	5725	Central
AATGCGCGTGTGTCCC-1	4434	2380	13347	6670	1.01958	0.75	5.6768	0.63	7829	7013	Central
AATGCGCGTTTGGGTA-1	6929	3029	13909	6845	0.95977	0.6	5.19066	0.35	8217	7208	Proximal Anterior
AATGGCGCAAGGTATA-1	15726	5208	4115	2188	0.89605	0.41	4.48003	0.09	2466	2385	Distal Anterior
AATGGCGCAATGAAGC-1	16460	5253	2380	1278	0.66782	0.03	10.4212	0.99	1388	1365	Proximal Posterior
AATGGCGCACAATTAC-1	15951	5311	13911	7048	0.908818	0.45	4.51874	0.1	8377	7460	Myoblasts
AATGGCGCACAGGAAT-1	11961	4372	9600	4764	1.15784	0.94	6.82232	0.92	5659	5024	Epithelial
AATGGCGCACATAACT-1	9596	3663	1860	1004	0.941176	0.55	6.90738	0.93	1095	1080	ICT/MCT
AATGGCGCAGGACACA-1	9183	3616	7771	4001	0.946108	0.56	5.91931	0.74	4570	4244	Proximal Anterior
AATGGCGCATAGACCC-1	15468	4787	18131	8557	0.88252	0.37	6.21706	0.83	10607	8806	Proximal Posterior
AATGGCGCATGTTGTG-1	8565	3521	5962	3123	0.962791	0.61	5.39895	0.47	3496	3312	Proximal A/P
AATGTCATCAAACTCA-1	15905	5145	10546	5393	0.859983	0.32	4.39352	0.08	6316	5724	Central
AATGTCATCACTAAGC-1	23298	6268	28056	13259	0.785591	0.16	4.70383	0.14	16813	13777	Distal Anterior
AATGTCATCAGCAAAG-1	10196	4045	16221	8048	0.992529	0.69	5.48144	0.52	9660	8470	Distal Middle
AATGTCATCGGTCAAT-1	10035	3949	8564	4422	1.05176	0.82	6.51313	0.89	5024	4669	Proximal Anterior
AATGTCATCTCCATAT-1	16113	5044	20018	9585	0.870122	0.34	5.49636	0.53	11859	9984	Proximal Anterior
AATGTCATCTTGCAAA-1	13036	4613	22676	10752	0.883515	0.38	4.85362	0.19	13647	11227	Central
AATGTCCAGCAAGGAC-1	24697	6425	28677	13585	0.903415	0.43	5.26331	0.4	17039	14108	Central
AATGTCCAGCTGTACG-1	8078	3593	15014	7542	1.15958	0.94	4.35947	0.07	9171	8058	Central
AATGTCCAGGACCAGG-1	12163	4324	1514	820	0.909091	0.45	6.69331	0.91	893	882	ICT/MCT
AATGTCCAGGGTGGAT-1	14126	4849	21518	10175	0.84464	0.28	5.02616	0.27	12966	10703	Distal Middle
AATGTCCAGTCACCTC-1	12084	4636	1706	911	0.988304	0.68	4.91922	0.22	1001	988	Distal Middle
AATTACCCAAATTCGT-1	8405	3300	9432	4533	1.07543	0.85	8.1613	0.98	5443	4684	ICT/MCT
AATTACCCAAGTGAAC-1	12778	4666	3921	2067	0.758446	0.12	5.69431	0.64	2325	2238	Central
AATTACCCACAGCCAT-1	14008	4786	13500	6796	0.955729	0.59	5.45125	0.5	8079	7205	ICT/MCT
AATTACCCACCAGGTT-1	6832	2990	7915	3973	0.869773	0.34	6.27617	0.85	4664	4166	Proximal A/P
AATTACCCACCTGGTG-1	16998	5309	26801	12554	0.902673	0.43	5.13222	0.32	16017	12958	Proximal Anterior
AATTACCCAGCTAACC-1	7819	3530	1954	1044	0.953216	0.58	8.16107	0.98	1146	1115	Epithelial
AATTACCCAGGCCTTG-1	8029	3365	11938	6102	1.05318	0.82	5.03974	0.28	7143	6451	Chondrocytes
AATTACCCAGTTTGGC-1	11447	4409	13870	7000	0.929904	0.51	5.36256	0.45	8195	7315	Proximal Anterior
AATTACCCATAATCCG-1	14118	4825	6566	3397	0.83815	0.27	6.09498	0.8	3826	3589	Central
AATTACCCATCATGGC-1	22775	6397	44662	20153	0.944739	0.56	4.96287	0.24	27000	20580	Distal Middle
AATTAGCGTAAGCTTG-1	7629	3264	13054	6483	0.998572	0.7	5.48352	0.53	7704	6858	Chondrocytes
AATTAGCGTAATGGCC-1	10931	4059	23508	10908	0.805287	0.2	5.10579	0.31	13974	11360	Proximal Posterior
AATTAGCGTCATAGAT-1	8330	3602	17553	8613	0.805885	0.2	4.96592	0.24	10337	9086	Central
AATTAGCGTGCTTTAC-1	18900	5672	31347	14441	0.889434	0.39	5.79517	0.69	18371	14789	Proximal Posterior
AATTAGCGTGGATTCA-1	17814	5632	20694	9767	1.04862	0.81	6.12091	0.81	12183	10092	Proximal Anterior
AATTAGCGTGGGTACT-1	10436	4026	13403	6668	0.977019	0.65	5.72998	0.66	8047	7054	Proximal A/P
AATTAGCGTTTAAAGC-1	10951	4409	14787	7452	0.939909	0.54	5.46842	0.52	8855	7937	Distal Middle
AATTAGCGTTTGGCGG-1	6145	2906	1958	1033	0.697917	0.05	8.96104	0.98	1108	1073	Central
AATTAGGCAACTCGCG-1	17538	5504	29270	13470	0.807239	0.2	5.89334	0.73	17446	14020	Distal Middle
AATTAGGCAAGGTCGA-1	9051	3776	7248	3802	0.735518	0.09	5.16521	0.34	4371	4089	Distal Anterior
AATTAGGCACTTACAG-1	11333	3583	8935	4470	1.74184	0.99	4.71388	0.15	5524	4785	Epithelial
AATTAGGCATAGCTGC-1	24349	6532	25984	12308	1.15919	0.94	5.3619	0.45	15467	12740	Distal Posterior
AATTAGGCATTAAGTC-1	8687	3602	1117	603	0.87395	0.35	7.53364	0.96	674	657	Epithelial
AATTCGTCAAAGCTAA-1	18081	5589	15174	7558	0.837543	0.27	5.41712	0.49	8928	7953	Distal Middle
AATTCGTCAAGCTACC-1	9636	3871	2441	1305	0.905882	0.44	5.93524	0.75	1409	1375	Central
AATTCGTCACAGGATG-1	12050	4365	23986	11209	1.02715	0.77	5.64841	0.62	14124	11569	ICT/MCT
AATTCGTCAGCAACCT-1	9975	3766	10357	5239	1.17843	0.95	5.5187	0.54	6089	5483	Distal Anterior
AATTCGTCAGGCGATA-1	7577	3313	9509	4852	0.921875	0.49	5.73633	0.66	5584	5110	Chondrocytes
AATTCGTCATAGACTT-1	2805	1777	10462	5316	0.857143	0.31	5.04496	0.28	6252	5674	Myoblasts
AATTCGTCATCACTTC-1	8354	3594	11945	6029	0.997676	0.7	6.07963	0.8	7020	6327	Central
AATTGACGTATTGAGT-1	11780	4515	17146	8543	0.876519	0.36	5.2997	0.42	10195	9023	Central
AATTGACGTCAGGCCA-1	14705	4626	2555	1363	0.902439	0.43	6.02987	0.78	1507	1465	Proximal A/P
AATTGACGTGTGTCCC-1	7480	3347	15446	7807	1.01482	0.74	4.50001	0.1	9246	8236	Central
AATTGACGTTAACGGC-1	2927	1316	12234	5916	1.10251	0.89	7.05961	0.94	7300	6180	Epithelial
AATTGACGTTAATGCG-1	18773	5665	44042	19128	0.776548	0.15	4.29898	0.06	26502	19605	Epithelial
AATTGACGTTTGGCTT-1	11505	4184	12186	6122	1.00986	0.73	4.89366	0.21	7328	6551	Myoblasts
AATTGCCAGACTAAGG-1	10994	4152	22250	10381	0.928412	0.51	6.50738	0.89	13043	10775	Distal Anterior
AATTGCCAGCGCATTG-1	24746	6429	32437	14399	0.995161	0.7	5.39883	0.47	19219	14779	Proximal Posterior
AATTGCCAGCTTACTT-1	18150	5437	2418	1306	0.886926	0.39	6.20005	0.83	1420	1390	Distal Middle
AATTGCCAGGTGCTGC-1	10699	4172	14957	7486	1.06146	0.83	4.88072	0.21	8872	7852	Proximal Anterior
AATTGCCAGTGAGGGT-1	10323	4184	1635	878	0.903409	0.43	6.18429	0.83	952	936	ICT/MCT
AATTGCTCAACAACAA-1	9484	3860	13530	6730	0.878123	0.36	5.15688	0.34	7913	7086	Proximal Anterior
AATTGCTCAATAATCC-1	18781	5428	3318	1750	0.659164	0.03	5.33395	0.43	1953	1878	Proximal Anterior
AATTGCTCACAGGAAT-1	7712	3522	10287	5252	1.02765	0.77	5.04067	0.28	6126	5559	Chondrocytes
AATTGCTCACAGGATG-1	24573	6376	43803	18992	0.992237	0.69	4.95409	0.24	26184	19422	Myoblasts
AATTGCTCACCAGCAT-1	10809	4308	14721	7407	1.08261	0.86	5.00189	0.26	8773	7821	Central
AATTGCTCACTTACAG-1	10899	4194	12112	6075	1.02238	0.76	5.2263	0.37	7180	6429	ICT/MCT
AATTGCTCAGAGGGAG-1	5504	2699	11720	5757	1.0563	0.82	6.45611	0.88	6965	6071	Chondrocytes
AATTGCTCAGTACCGT-1	24496	6120	24120	11208	1.04144	0.8	5.98597	0.77	14439	11617	Myoblasts
AATTGGACAACCGCCA-1	10934	4286	13660	6926	1.07627	0.86	5.12423	0.32	8109	7242	Central
AATTGGACAACTAGAA-1	10520	4049	20782	9886	0.791639	0.17	4.95926	0.24	12283	10372	Distal Anterior
AATTGGACACAAGCCT-1	10508	4065	11661	5971	1.03392	0.78	5.10685	0.31	6990	6321	Myoblasts
AATTGGACAGCATTAT-1	11299	4087	2574	1378	0.604938	0.01	5.47786	0.52	1566	1510	Ectoderm
AATTGGACAGGAACCA-1	8551	3728	11829	6010	1.40201	0.99	5.4354	0.5	7148	6364	Central
AATTGGACAGTTAGCC-1	13607	4897	19607	9380	0.75319	0.11	5.76161	0.67	11516	9796	Central
AATTGGACAGTTATGT-1	5354	2608	9353	4733	0.817128	0.22	5.94296	0.75	5499	4987	Proximal A/P
AATTGGACATAGCTGC-1	7643	3223	10469	5327	1.15399	0.93	4.73349	0.15	6237	5603	Proximal Anterior
AATTGGACATTAGCCA-1	8378	3499	15463	7772	0.806222	0.2	4.02811	0.03	9392	8225	Central
AATTGGGAGCCGGTAC-1	5537	2757	14140	7116	1.0481	0.81	5.33789	0.44	8520	7551	Central
AATTGGGAGCGCCTAA-1	9403	3808	22312	10339	0.935659	0.53	6.22359	0.84	13117	10736	Proximal Anterior
AATTGGGAGCTAAGTC-1	10363	4049	12863	6490	0.817963	0.22	5.17683	0.35	7607	6885	Distal Middle
AATTGGGAGCTTACTT-1	7809	3255	10277	5200	0.826152	0.24	5.59779	0.59	6041	5474	Myoblasts
AATTGGGAGGTGCGGA-1	8463	3496	12250	6167	0.886266	0.38	5.69082	0.64	7214	6512	Central
AATTGTGTCAATCTCT-1	14739	4880	12221	6217	0.805336	0.2	4.30118	0.06	7354	6599	Proximal Anterior
AATTGTGTCACTTTAC-1	9548	3749	13036	6465	1.09198	0.87	5.54653	0.56	7792	6815	Proximal Anterior
AATTGTGTCCTAAGTA-1	10938	4209	20879	10049	0.808522	0.2	4.84391	0.19	12345	10498	Chondrocytes
AATTGTGTCCTCGATC-1	14667	4999	27621	13067	0.666161	0.03	4.15438	0.04	16514	13605	Distal Middle
AATTGTGTCCTTGCAC-1	14001	4606	26254	12094	0.776616	0.15	4.44762	0.09	16075	12669	Distal Posterior
AATTGTGTCGCAATCG-1	10293	4099	16569	8253	0.998387	0.7	5.48048	0.52	9853	8701	Distal Middle
AATTGTGTCGCTAAAC-1	9814	3980	14969	7471	0.92552	0.5	5.20099	0.36	8832	7798	Central
AATTGTGTCTCTAGCC-1	11204	3817	12186	6083	0.879665	0.37	5.85381	0.71	7246	6455	Chondrocytes
AATTGTGTCTTTGAGA-1	8817	3669	14431	7098	1.03023	0.77	5.08553	0.3	8608	7556	Myoblasts
AATTTCCTCATTAGCA-1	4268	2304	9206	4858	1.12982	0.92	4.25175	0.05	5509	5183	Distal Anterior
AATTTCCTCCCATAAA-1	10817	4299	12640	6424	1.20515	0.96	5.38185	0.46	7513	6791	Distal Anterior
AATTTCCTCCTTGAGG-1	20594	6097	36187	16173	0.805031	0.2	5.4308	0.49	21446	16626	Distal Middle
AATTTCCTCTGTGCCT-1	19503	5586	20772	10014	0.920721	0.48	6.01276	0.78	12357	10479	Proximal Posterior
AATTTGCCAATTAGGA-1	10931	4224	20272	9777	1.19237	0.95	5.60612	0.6	12184	10189	Central
AATTTGCCAGAACCGA-1	11404	4275	15744	7913	0.974985	0.64	5.87392	0.72	9349	8337	Distal Posterior
AATTTGCCAGCATTAT-1	11081	4285	4710	2497	0.972332	0.64	5.72264	0.65	2813	2707	Distal Anterior
AATTTGCCAGTTTGTG-1	14822	4897	16673	8277	0.742964	0.1	5.13879	0.33	9813	8668	Distal Middle
AATTTGCCATGTCAAT-1	9881	3985	11225	5691	1.17727	0.95	6.16825	0.82	6693	6007	Chondrocytes
AATTTGGTCAAACACC-1	7106	3085	4345	2262	0.580935	0.01	6.12998	0.81	2465	2349	Proximal Anterior
AATTTGGTCAAGCTAC-1	15403	5109	26077	12247	1.02541	0.77	4.7556	0.16	15410	12707	ICT/MCT
AATTTGGTCCACCTGT-1	10183	4093	21143	10117	1.07556	0.86	4.8473	0.19	12798	10605	Distal Posterior
AATTTGGTCCCTCAAC-1	23990	6418	27145	12802	0.923831	0.49	5.14828	0.33	16205	13236	Central
AATTTGGTCGGTTCCT-1	10409	4173	4241	2227	1.11591	0.9	5.99734	0.77	2458	2343	Proximal Anterior
ACAAACTGTCAATGTG-1	14023	4621	5504	2890	0.908935	0.45	6.72383	0.91	3226	3081	Proximal Posterior
ACAAACTGTGAACAAA-1	8306	3501	5829	3017	0.73743	0.09	6.27106	0.85	3375	3196	Proximal Anterior
ACAAACTGTGTTTGCT-1	16167	5175	5040	2610	0.852033	0.3	7.13572	0.95	2929	2781	Proximal A/P
ACAAACTGTTCACTGT-1	16722	5333	16931	8145	1.11778	0.9	5.55937	0.57	10035	8468	Distal Posterior
ACAAACTGTTGGTTAG-1	9565	3887	1658	892	1.14124	0.92	5.36686	0.46	996	969	Epithelial
ACAAAGGTCAGAAACG-1	15586	4984	20417	9617	1.18465	0.95	6.63583	0.91	12165	10008	Proximal Anterior
ACAAAGGTCAGCATTA-1	9868	4077	14679	7433	0.985774	0.67	5.02712	0.27	8811	7903	Distal Middle
ACAAAGGTCATTATGG-1	11583	4334	13748	7030	0.895522	0.41	4.13835	0.04	8156	7336	Chondrocytes
ACAAAGGTCCCGTTGT-1	14484	4961	20495	9665	1.07395	0.85	5.68155	0.64	12187	10050	Proximal Anterior
ACAAAGGTCGATTATG-1	6725	3154	13894	6922	0.978595	0.65	4.74378	0.16	8223	7300	Distal Middle
ACAAAGGTCGTTTCTG-1	9362	3843	7178	3730	0.89932	0.42	5.51335	0.54	4168	3938	Central
ACAAAGGTCTAACTGA-1	7642	3421	6268	3281	1.06386	0.84	6.68855	0.91	3749	3514	Distal Middle
ACAAAGGTCTCAATTC-1	10585	3997	13076	6618	1.06485	0.84	5.58629	0.58	7806	7011	Chondrocytes
ACAAAGGTCTCCTCAA-1	19397	5725	11318	5773	1.19249	0.95	6.25664	0.84	6765	6075	Distal Middle
ACAAAGGTCTTGCAGG-1	8821	3799	14358	7257	0.804469	0.2	4.59376	0.12	8687	7694	Distal Middle
ACAACAACACAGACTC-1	9170	3602	4545	2398	0.807899	0.2	5.35215	0.45	2692	2556	Proximal Anterior
ACAACAACACAGCCTG-1	8834	3615	10947	5477	0.99918	0.71	5.64182	0.61	6412	5705	Proximal Anterior
ACAACAACACCGTTCC-1	13306	4680	3996	2133	0.893428	0.4	5.41716	0.49	2403	2320	Myoblasts
ACAACAACATCGCTTT-1	22127	6043	9350	4784	0.870218	0.34	5.62602	0.61	5541	5052	Myoblasts
ACAACACTCAAGGACA-1	10513	3918	14166	7023	0.985621	0.67	5.66536	0.63	8335	7375	Proximal A/P
ACAACACTCACAGCCA-1	12343	4468	12627	6289	1.00367	0.72	7.05961	0.94	7546	6674	Proximal Anterior
ACAACACTCATGACCG-1	21388	6011	15581	7726	0.94404	0.55	6.04258	0.79	9131	8027	Proximal Anterior
ACAACACTCCTTTACG-1	15918	4978	21773	10398	1.0135	0.74	5.54667	0.56	12938	10756	Proximal Posterior
ACAACACTCGACCTGA-1	8846	3644	12158	6074	1.05094	0.81	5.38489	0.47	7201	6452	Chondrocytes
ACAACACTCGTGCTAG-1	11359	4248	13176	6508	0.749572	0.11	4.97606	0.25	7845	6862	Distal Posterior
ACAACACTCTTACTCG-1	11873	4127	3424	1847	0.86423	0.33	5.55097	0.56	2022	1966	ICT/MCT
ACAACACTCTTGAGCG-1	19984	6035	36901	16838	0.982866	0.66	5.34797	0.44	22011	17347	Proximal Posterior
ACAACACTCTTTAAGG-1	7647	3517	16922	8526	1.07215	0.85	4.77099	0.17	10157	8921	Central
ACAACAGAGACAGGTA-1	16947	5392	22946	10964	0.838893	0.27	4.57816	0.11	13732	11392	Central
ACAACAGAGAGGCTAA-1	7162	3312	13479	6740	0.940867	0.54	6.30217	0.85	7931	7068	Central
ACAACAGAGCATTATG-1	13373	4534	21267	9812	0.97737	0.65	5.00497	0.26	12840	10238	Myoblasts
ACAACAGAGCCTGACA-1	10141	4053	13871	6957	0.967949	0.62	4.9056	0.22	8245	7384	Distal Anterior
ACAACAGAGCGAGTAA-1	9680	3900	28015	12820	0.890502	0.39	6.16983	0.82	16637	13376	Proximal A/P
ACAACAGAGGAAGCTA-1	9827	3814	16974	8456	0.817311	0.22	5.01206	0.26	10045	8866	Proximal A/P
ACAACAGAGGCGCTAC-1	7899	3439	15532	7641	0.953368	0.58	5.49885	0.53	9201	8060	Proximal Anterior
ACAACAGAGGTCTTGG-1	7178	3117	12384	6185	0.874163	0.35	6.69979	0.91	7314	6567	Proximal A/P
ACAACAGAGGTTACAC-1	11118	4183	22240	10405	0.873308	0.35	5.64924	0.62	13040	10840	Distal Posterior
ACAACAGAGTCAATTG-1	9511	3827	11254	5579	1.21294	0.96	5.57815	0.58	6809	5940	Proximal Anterior
ACAACATGTATTTGGG-1	12082	4348	8350	4308	0.933862	0.52	5.23446	0.38	4949	4576	Proximal Anterior
ACAACATGTCCTCCAA-1	8611	3686	1167	628	0.926471	0.5	6.03397	0.78	659	651	Proximal A/P
ACAACATGTTACATCC-1	15907	4961	2791	1462	0.710526	0.06	6.12558	0.81	1634	1575	Chondrocytes
ACACAATGTAAGTCGC-1	9802	3943	1273	676	1.29464	0.98	6.93751	0.93	723	715	Proximal Anterior
ACACAATGTGAGCGAA-1	22143	6186	41973	17859	0.904179	0.44	5.52324	0.55	24642	18184	Distal Middle
ACACAATGTGATGAAA-1	11372	4084	12589	6305	0.980583	0.66	5.41554	0.48	7560	6701	Myoblasts
ACACAATGTGGTTCTT-1	4289	2246	7640	3862	0.817568	0.22	5.15119	0.33	4444	4099	Proximal A/P
ACACAATGTTACCGGG-1	9911	4072	17609	8710	0.969591	0.63	6.00532	0.77	10406	9182	Distal Middle
ACACAATGTTATAGCG-1	8350	3671	14225	7209	0.831047	0.25	4.4647	0.09	8530	7586	Central
ACACAATGTTGTAAAC-1	21654	6041	37734	17084	0.874436	0.35	4.79423	0.17	22378	17573	Proximal Anterior
ACACCTTGTAACAGGG-1	11096	4306	19374	9235	1.02762	0.77	5.24647	0.39	11604	9653	Central
ACACCTTGTACTTCAC-1	13935	4669	12488	6348	1.04201	0.8	4.36388	0.07	7578	6735	Proximal A/P
ACACCTTGTCAATACG-1	13529	4619	13844	6983	0.955952	0.59	5.64714	0.62	8259	7349	Proximal A/P
ACACCTTGTCACCAAA-1	9189	3855	16466	8065	1.09218	0.87	5.58883	0.59	9695	8411	Distal Anterior
ACACCTTGTGAGGTAG-1	5806	2711	9578	4921	0.771242	0.14	4.92507	0.22	5648	5216	Proximal Posterior
ACACCTTGTGATCAGC-1	11946	4361	23806	10998	0.750724	0.11	4.9188	0.22	14328	11510	ICT/MCT
ACACCTTGTGCATTAG-1	23315	6020	27308	12378	0.894487	0.41	5.92519	0.74	16003	12736	Proximal Anterior
ACACCTTGTTAACACG-1	10555	4048	9293	4741	0.908913	0.45	5.98134	0.76	5474	4994	Chondrocytes
ACACCTTGTTAAGCCA-1	8618	3607	13189	6585	0.926398	0.5	5.91894	0.74	7711	6907	Central
ACACCTTGTTGGTGAC-1	9184	3668	11817	5902	1.08294	0.86	4.79431	0.17	7230	6370	Ectoderm
ACACCTTGTTTATCGC-1	16704	5462	12977	6533	0.893838	0.4	5.2876	0.41	7723	6845	Proximal Anterior
ACACGGACAACAGGTG-1	13030	4650	11678	5843	0.827848	0.25	6.03639	0.78	6825	6177	Proximal Anterior
ACACGGACACATAACT-1	15091	5001	18022	8665	0.838328	0.27	4.98227	0.25	10676	9130	Distal Posterior
ACACGGACAGGCTTGT-1	10750	4081	20885	9718	0.801192	0.19	5.76352	0.67	12248	10117	Chondrocytes
ACACTAATCAAACCTA-1	15594	5142	8706	4577	0.981112	0.66	4.89188	0.21	5218	4903	Distal Middle
ACACTAATCAAGTGAG-1	16571	5185	15348	7507	0.824245	0.24	6.06468	0.79	9057	7868	Proximal Anterior
ACACTAATCACGCGGT-1	9820	3896	8093	4181	0.944857	0.56	4.5458	0.11	4759	4473	Proximal Anterior
ACACTAATCAGCTAAC-1	13177	4692	14100	7091	0.903116	0.43	4.93216	0.23	8260	7424	Proximal A/P
ACACTAATCAGGCTAT-1	14584	4885	23714	11390	0.760874	0.12	3.98569	0.03	14367	11976	Distal Middle
ACACTAATCATAATCG-1	10236	3983	21621	10298	0.906794	0.44	4.73238	0.15	12949	10805	Proximal A/P
ACACTAATCATGTGGT-1	10519	3872	3098	1590	0.804178	0.2	8.59991	0.98	1784	1672	Myoblasts
ACACTAATCCATTACT-1	4344	2293	4672	2515	1.12167	0.91	5.26532	0.4	2821	2713	Chondrocytes
ACACTAATCGAAGTGA-1	11377	4287	19769	9433	0.882974	0.37	6.51456	0.89	11644	9829	ICT/MCT
ACACTAATCTTAGGAC-1	10545	3975	7033	3649	0.908416	0.45	5.00145	0.26	4159	3899	Chondrocytes
ACACTAATCTTTAAGG-1	13319	4507	14461	6881	1.03012	0.77	6.10446	0.8	8495	7178	Proximal Anterior
ACACTAGGTACAATGT-1	16213	5326	24175	11549	0.867474	0.33	5.68598	0.64	14395	12060	Distal Middle
ACACTAGGTCTAACCT-1	17505	5351	14296	7140	0.898585	0.42	5.71818	0.65	8459	7501	Central
ACACTAGGTGGAAGGC-1	11775	4450	15336	7590	0.897879	0.42	5.50588	0.54	9227	8076	Proximal Posterior
ACACTAGGTGGTGAGA-1	10620	3909	14259	7053	1.19588	0.96	5.85739	0.72	8504	7373	Proximal Anterior
ACACTAGGTTGCACAA-1	9631	3899	5650	2951	0.893417	0.4	6.69177	0.91	3303	3148	ICT/MCT
ACACTAGGTTGGTTCT-1	2210	1310	3735	1947	0.809524	0.21	5.16781	0.34	2357	2133	Proximal Anterior
ACACTAGGTTTAGCGA-1	12313	4676	13863	7113	0.805146	0.2	4.95868	0.24	8341	7556	Distal Middle
ACACTAGGTTTGACCT-1	13369	4850	1649	905	0.838583	0.27	8.07428	0.97	982	958	Distal Middle
ACACTTAAGCTTAGCG-1	15695	4885	8230	4234	1.33289	0.98	6.62241	0.9	4907	4472	Proximal A/P
ACACTTAAGGAGGGTT-1	10010	4052	24617	11444	1.05482	0.82	5.71052	0.65	14495	11774	Proximal Anterior
ACACTTAAGGGATTAG-1	12777	4527	3677	1926	0.865385	0.33	6.07085	0.79	2142	2048	Proximal A/P
ACACTTAAGGGTCTAT-1	7805	3485	15518	7740	0.958769	0.6	5.45615	0.51	9156	8070	ICT/MCT
ACACTTAAGTAACCAC-1	18702	5272	19783	9270	1.04815	0.81	7.14963	0.95	11725	9668	Proximal Anterior
ACACTTGCAAGTGAAC-1	9571	3721	7415	3810	0.856975	0.31	5.48891	0.53	4377	4053	Proximal A/P
ACACTTGCAGTTATCG-1	15096	4869	19550	9271	0.973045	0.64	6.01336	0.78	11551	9690	Proximal Posterior
ACACTTGCATTAGGCC-1	14371	4719	10304	5320	1.23313	0.97	6.10286	0.8	6219	5693	Myoblasts
ACAGCCGGTCTAGCTT-1	22240	5980	2835	1499	0.78453	0.16	6.17383	0.82	1670	1603	Central
ACAGCCGGTGCGCATG-1	10294	4089	3972	2115	0.827957	0.25	5.7075	0.65	2344	2264	Distal Anterior
ACAGCCGGTGGAGCAA-1	7745	3518	14396	7276	0.907621	0.45	5.15526	0.33	8482	7692	Distal Middle
ACAGCCGGTGTTTGTC-1	4303	1999	9066	4157	0.521901	0.01	8.19366	0.98	5267	4298	Distal Anterior
ACAGCCGGTTGGTTGA-1	24806	6672	23303	11125	0.883163	0.38	5.08686	0.3	13992	11675	Central
ACAGCCGGTTTCCGGC-1	10098	3974	20257	9489	0.81877	0.22	6.25676	0.84	11865	9905	Chondrocytes
ACAGCGCTCACCGGTA-1	4951	2619	13110	6780	0.97096	0.63	4.35203	0.07	7943	7168	Myoblasts
ACAGCGCTCAGTATTG-1	10181	3918	4287	2252	0.754717	0.11	5.42408	0.49	2486	2381	ICT/MCT
ACAGCGCTCCTGGCTT-1	16644	5457	25374	11901	0.840328	0.27	5.61128	0.6	14892	12302	Distal Middle
ACAGCGCTCTTGATGA-1	8296	3363	10271	5297	0.997458	0.7	4.96473	0.24	6095	5627	Chondrocytes
ACAGGAATCATGGCCA-1	12297	4317	5329	2776	0.779562	0.15	5.75627	0.67	3137	2973	Chondrocytes
ACAGGAATCCAGCACA-1	13541	4801	13002	6474	0.95764	0.59	5.6583	0.62	7609	6787	Proximal A/P
ACAGGAATCCGGCTAA-1	18754	5830	33531	15216	1.01187	0.74	5.26181	0.4	19859	15697	Distal Middle
ACAGGAATCGAAGCGG-1	5697	2814	15843	7826	1.01449	0.74	5.52925	0.55	9387	8226	Proximal Posterior
ACAGGATCAAATATCC-1	12657	4531	3497	1904	0.803333	0.19	3.61826	0.01	2118	2038	Distal Anterior
ACAGGATCACCTCGCT-1	7119	2938	4901	2507	0.652249	0.03	9.20256	0.99	2876	2653	Proximal A/P
ACAGGATCAGGCAAGC-1	13571	5072	38945	16386	0.897536	0.42	5.11836	0.32	23228	16912	Epithelial
ACAGGATCAGGTCCTG-1	15187	5203	31032	14398	0.962139	0.61	5.53583	0.55	18442	14815	Distal Middle
ACAGGATCAGTAGGTG-1	9138	3932	22782	10734	1.0158	0.75	5.43063	0.49	13617	11183	Distal Posterior
ACAGGATCAGTTTCTC-1	14888	5011	27769	12809	0.725035	0.08	5.12923	0.32	16732	13300	Central
ACAGGATCATCATGTG-1	10147	3833	7170	3622	0.783145	0.16	6.21133	0.83	4323	3856	Vasculature Cells
ACAGGCTGTTACTTGC-1	10909	3978	15662	7813	0.85081	0.29	4.82864	0.19	9314	8199	Proximal Posterior
ACAGGCTGTTGAATCG-1	12102	4271	3657	1962	0.802676	0.19	5.94517	0.75	2137	2067	Proximal Posterior
ACAGGTAAGACACTTA-1	1644	1191	13685	7168	1.04107	0.8	4.20272	0.05	8246	7579	Distal Middle
ACAGGTAAGAGGATAT-1	8657	3498	13910	6965	1.25174	0.97	5.55389	0.57	8137	7231	Proximal Anterior
ACAGGTAAGCAAGGGT-1	2787	945	1466	768	0.981132	0.66	7.4055	0.96	893	858	Erythrocytes
ACAGGTAAGCGGTTAT-1	8424	3909	18397	8925	0.767286	0.13	4.84406	0.19	11498	9331	Distal Middle
ACAGGTAAGCTTAGCG-1	7359	3234	13481	6480	0.610632	0.02	6.28759	0.85	7822	6735	Central
ACAGGTAAGGAGCAAC-1	7348	3442	11974	6043	1.1623	0.94	5.74453	0.66	7208	6416	Chondrocytes
ACAGGTAAGGTCCGTA-1	17623	5415	38029	17049	1.02768	0.77	4.92504	0.22	22723	17549	Proximal Anterior
ACAGGTAAGTAACGGA-1	8805	3779	11910	5999	1.05101	0.81	5.86736	0.72	7146	6341	Proximal Anterior
ACAGTATGTAGCCTAA-1	14813	4672	3519	1853	0.889744	0.39	6.54545	0.89	2075	1995	ICT/MCT
ACAGTATGTATTGAGT-1	13954	4811	24320	11278	0.760117	0.12	5.57554	0.58	14472	11723	Central
ACAGTATGTCAAAGAA-1	9269	3763	8911	4611	1.04421	0.8	4.73926	0.16	5281	4891	Central
ACAGTATGTCCTAAGA-1	23745	6537	51017	21774	0.86325	0.32	5.07006	0.29	30567	22236	Distal Middle
ACAGTATGTCCTTCAG-1	8606	3543	22815	10754	1.12166	0.91	4.88672	0.21	13696	11196	Distal Middle
ACAGTATGTGAGGTGA-1	7555	3251	8156	4255	0.983158	0.66	5.33125	0.43	4964	4596	Proximal A/P
ACAGTATGTGCGCATG-1	12877	4687	17365	8597	0.902039	0.43	3.86585	0.02	10492	9086	ICT/MCT
ACAGTATGTTATGTGG-1	9547	2672	11572	5196	1.03913	0.79	5.77851	0.68	7013	5481	Erythrocytes
ACAGTATGTTCCAGGG-1	10911	4233	12866	6525	1.16741	0.94	5.3526	0.45	7701	6886	ICT/MCT
ACATAGCTCACTTCAT-1	17001	5167	17934	8607	0.997562	0.7	6.37443	0.87	10645	8953	Central
ACATAGCTCATAATCG-1	6596	2916	9862	4956	0.989066	0.68	6.50119	0.89	5826	5174	Proximal A/P
ACATAGCTCATTTGCT-1	17584	5336	23833	11313	0.899588	0.42	5.85432	0.71	14327	11797	Distal Middle
ACATAGCTCGAAGTGA-1	10497	4066	19523	9465	0.679381	0.04	4.58896	0.12	11791	9951	Central
ACATAGCTCGAGGAAC-1	13787	4819	29051	13575	0.738439	0.09	4.60373	0.12	17515	14242	Distal Middle
ACATAGCTCGCACAAT-1	7973	3419	12584	6341	0.871572	0.34	6.09683	0.8	7420	6656	Proximal A/P
ACATAGCTCGTTAAGC-1	10108	3850	4030	1988	1.184	0.95	7.25033	0.95	2405	2101	Vasculature Cells
ACATAGCTCTCATCAT-1	10923	4180	10014	5138	1.11592	0.9	6.03796	0.78	5941	5439	Proximal Anterior
ACATCAATCCACCTTA-1	16114	5079	23304	10957	0.895238	0.41	6.17914	0.83	13925	11370	Central
ACATCAATCCGCCTCA-1	13106	4741	3106	1681	0.82963	0.25	4.3216	0.06	1849	1809	Central
ACATCAATCGATATTG-1	12145	4560	18600	9080	0.821806	0.23	5.03176	0.27	11075	9519	Chondrocytes
ACATCAATCTAGCGAT-1	23938	6357	16329	8183	0.791715	0.17	5.1338	0.32	9715	8610	Distal Anterior
ACATCATCAAACCTAT-1	13136	4737	23065	11233	0.681406	0.04	4.06368	0.03	13717	11679	Central
ACATCATCAACACTTG-1	10333	4030	16812	8381	0.935389	0.53	4.27559	0.06	10023	8757	Central
ACATCATCAATAACGA-1	12698	4449	1296	684	0.755319	0.11	8.10856	0.98	751	719	Distal Middle
ACATCATCAATCGCAC-1	22623	6057	10472	5288	0.870384	0.34	5.95351	0.75	6183	5636	Central
ACATCATCACATTAAC-1	11302	4145	21334	10170	0.962482	0.61	4.89145	0.21	12641	10540	Proximal Anterior
ACATCATCACCTCGCT-1	22487	6028	12405	6145	0.822112	0.23	5.83519	0.71	7301	6495	Chondrocytes
ACATCATCACTTCATC-1	8749	3584	11661	5838	1.11395	0.9	4.88207	0.21	7357	6141	Chondrocytes
ACATCATCAGTCTAAT-1	18872	5436	10323	5239	1.00903	0.73	6.02904	0.78	6091	5515	Proximal Posterior
ACATCATCATATAACC-1	3528	2063	9596	4985	0.909631	0.45	4.5525	0.11	5769	5335	Distal Posterior
ACATTAGTCAAAGGCA-1	11622	4060	19027	8757	0.712757	0.07	7.11194	0.94	11086	9069	Proximal Anterior
ACATTAGTCAATGAGG-1	13744	4688	23458	11023	0.724424	0.08	5.54788	0.56	13944	11503	Distal Middle
ACATTAGTCATTGTTC-1	15814	5072	16858	8079	1.26773	0.98	5.76221	0.67	10040	8446	Proximal Anterior
ACATTAGTCCTTGTTG-1	4843	1979	7150	3558	0.738627	0.09	4.74386	0.16	4331	3796	Erythrocytes
ACATTAGTCGATTTGA-1	14871	4793	20393	9490	0.970008	0.63	6.12289	0.81	11935	9836	Proximal Anterior
ACATTAGTCTAAGTCA-1	9263	3833	10026	5198	1.15074	0.93	4.69178	0.14	6000	5520	Central
ACATTAGTCTGTTGCC-1	13384	4780	17760	8667	0.876804	0.36	4.91257	0.22	10584	9138	Central
ACATTAGTCTTGAGCG-1	10256	4070	15071	7584	0.919553	0.48	5.04592	0.28	8953	8072	Distal Middle
ACATTGCAGAAAGGAA-1	9417	3769	10084	5116	0.778529	0.15	6.11542	0.81	5850	5400	Proximal A/P
ACATTGCAGAACCTAC-1	14331	4769	24312	11492	0.633239	0.02	4.70756	0.15	14418	11981	Distal Middle
ACATTGCAGAACCTGT-1	12236	4279	16164	8003	0.980634	0.66	4.63079	0.13	9608	8436	Proximal Posterior
ACATTGCAGACCATAC-1	17683	5133	9422	4823	0.789954	0.17	5.51843	0.54	5564	5145	Central
ACATTGCAGACTATTG-1	11652	4082	18443	8799	0.744094	0.1	5.058	0.29	10928	9212	Proximal Posterior
ACATTGCAGAGGAGTC-1	7883	3377	15433	7616	0.850649	0.29	6.47801	0.89	9142	8082	Distal Posterior
ACATTGCAGCAAACCT-1	15831	5061	34557	15600	1.06387	0.84	5.03743	0.27	20592	15945	Distal Middle
ACATTGCAGCCGGTAC-1	11240	4392	18938	9375	0.923674	0.49	5.71179	0.65	11280	9932	Distal Middle
ACATTGCAGCCTCTGT-1	9537	3800	10753	5449	0.920271	0.48	6.14269	0.81	6418	5745	Proximal A/P
ACATTGCAGGAAGTAT-1	7553	3290	7300	3705	0.744134	0.1	7.09587	0.94	4201	3867	Proximal A/P
ACATTGCAGGCGAATA-1	13230	4581	32616	14677	0.867782	0.34	4.8728	0.2	19242	15151	Distal Middle
ACATTGCAGGTCGATT-1	9793	3759	14173	7084	1.1247	0.91	5.30424	0.42	8500	7478	Myoblasts
ACATTGCAGTCAATCA-1	12121	4400	11870	5899	1.03994	0.8	6.25815	0.84	6998	6196	Proximal Anterior
ACATTGCAGTTACCGG-1	10141	3892	7686	3997	0.804444	0.2	6.92275	0.93	4562	4257	Central
ACATTGCAGTTATCCT-1	5430	2112	13074	5461	0.909841	0.45	7.15427	0.95	7752	5658	Erythrocytes
ACCAAACTCAATGTGC-1	10971	4372	11292	5808	1.20537	0.96	4.97889	0.25	6792	6142	Distal Middle
ACCAAACTCAATTACG-1	14893	4878	7678	4064	0.683408	0.04	4.50247	0.1	4638	4332	Distal Anterior
ACCAAACTCACCATTT-1	17139	5301	17229	8384	0.952607	0.58	5.36446	0.45	10241	8798	Distal Anterior
ACCAAACTCATAACGC-1	12659	4397	4491	2391	1.10313	0.89	5.17204	0.34	2682	2551	Central
ACCAAACTCCTTGAGG-1	10552	3934	12874	6512	0.984093	0.67	4.85149	0.19	7652	6857	Proximal A/P
ACCAAACTCGCACAAT-1	9278	3837	15897	7927	0.888292	0.39	5.28982	0.41	9458	8409	Distal Middle
ACCAAACTCTATTGTC-1	16289	4991	19530	9342	0.994433	0.69	5.43334	0.49	11593	9788	Proximal A/P
ACCAAGCGTATTCGTC-1	11724	4349	28302	12784	0.702065	0.06	4.52129	0.1	16945	13310	Distal Middle
ACCAAGCGTCGCAATA-1	8464	3618	4292	2280	0.732484	0.09	4.41059	0.08	2585	2466	ICT/MCT
ACCAAGCGTCGCGCAA-1	5783	2873	20078	9365	0.945085	0.56	6.20162	0.83	11796	9660	Proximal Posterior
ACCAAGCGTTTAGTCC-1	5980	2888	16338	8004	0.852972	0.3	5.89539	0.73	9568	8377	Chondrocytes
ACCAAGCGTTTATGGG-1	3417	1062	2157	1082	0.582492	0.01	5.92498	0.74	1330	1175	Erythrocytes
ACCAAGCGTTTGAGGC-1	7205	3540	16536	7829	0.665396	0.03	5.1643	0.34	9861	8167	Central
ACCAAGTTCAGCACGC-1	11094	4312	12038	6101	0.968837	0.63	6.14351	0.82	7050	6415	Distal Posterior
ACCAAGTTCGATCAGT-1	11553	4334	19395	9339	0.645563	0.03	5.07301	0.29	11472	9728	Distal Anterior
ACCAAGTTCGTTAAGC-1	7792	3370	17024	8417	0.969355	0.63	5.02332	0.27	10133	8875	Distal Middle
ACCAAGTTCTACTAAG-1	8460	3427	11262	5618	0.889516	0.39	4.8787	0.2	6596	5913	Chondrocytes
ACCAAGTTCTCAATTC-1	15837	5020	16899	8330	0.940963	0.54	5.80979	0.69	9960	8741	Proximal Posterior
ACCAAGTTCTCCTCAA-1	18139	5489	8279	4256	0.951194	0.58	6.15087	0.82	4903	4532	Chondrocytes
ACCAAGTTCTTGAGCG-1	17124	5545	6483	3431	0.909692	0.45	5.02433	0.27	3852	3662	Proximal Anterior
ACCAATATCACTCAAA-1	10792	4149	17207	8484	1.0372	0.79	5.64703	0.62	10144	8868	Distal Posterior
ACCAATATCGCTAGAT-1	9945	3806	11654	5798	0.82382	0.24	5.61661	0.6	6914	6118	Proximal A/P
ACCAATATCGGGATTT-1	7687	3311	12445	6223	0.946724	0.56	5.12035	0.32	7377	6530	Chondrocytes
ACCAATATCTATGACA-1	11925	4438	8878	4543	0.94874	0.57	6.44733	0.88	5329	4887	Myoblasts
ACCAATATCTCACTCA-1	15561	5051	16887	8338	0.862033	0.32	5.60026	0.59	10134	8805	Proximal Anterior
ACCAATATCTGCAAGT-1	16973	5329	20253	9631	0.943371	0.55	6.70094	0.91	11917	9987	Proximal Anterior
ACCACACCAAGTCGCT-1	11095	4187	10001	5150	0.694981	0.05	4.17013	0.04	5880	5373	Proximal Anterior
ACCACACCAATATACC-1	14080	4724	8949	4603	1.07618	0.86	5.72004	0.65	5301	4895	Distal Anterior
ACCACACCACTAAGTT-1	13704	4819	19295	9356	0.711016	0.07	4.6396	0.13	11494	9769	ICT/MCT
ACCACACCACTCAACA-1	11019	4386	17121	8445	0.72111	0.07	4.8293	0.19	10119	8866	Distal Middle
ACCACACCACTTGTTC-1	13106	4495	4297	2287	0.912548	0.46	4.79823	0.17	2541	2442	Central
ACCACACCAGCATGGA-1	17419	5415	25707	12050	0.905852	0.44	4.9974	0.25	15123	12375	Distal Middle
ACCACACCAGTACCGT-1	14170	4892	22897	10651	0.837643	0.27	5.86602	0.72	13460	11039	Distal Anterior
ACCACACCAGTTTACG-1	9639	3788	15991	7973	1.04322	0.8	5.11349	0.31	9534	8367	Central
ACCACATAGCCGCAAC-1	22977	6144	21242	10111	1.05617	0.82	5.88268	0.73	12753	10558	Myoblasts
ACCACATAGCTTAACA-1	11700	4532	7221	3794	0.846336	0.28	5.34011	0.44	4321	4072	Distal Middle
ACCACATAGGAACGCG-1	7061	3217	8629	4517	1.05105	0.81	4.88931	0.21	5179	4805	Distal Posterior
ACCACATAGGAAGCAC-1	17142	5284	29776	13722	0.996614	0.7	5.78199	0.68	17562	14107	Distal Posterior
ACCACATAGTGAGGTA-1	11567	4369	19228	9253	0.814019	0.21	5.94195	0.75	11286	9605	Chondrocytes
ACCACATAGTTAGGCT-1	9645	3966	11133	5655	0.887367	0.39	5.58344	0.58	6613	5975	Proximal Posterior
ACCAGCTCAAATTCGT-1	8380	3505	8637	4459	1.0011	0.71	5.72705	0.66	5085	4732	Central
ACCAGCTCAATTTAGC-1	3205	1247	4538	2237	0.93597	0.53	6.57207	0.9	2718	2406	Erythrocytes
ACCAGCTCACTAAGAA-1	7457	3147	11060	5541	0.920807	0.48	5.74093	0.66	6543	5902	Proximal A/P
ACCAGCTCAGAGGGAG-1	9612	3947	15657	7847	0.880753	0.37	5.60202	0.59	9256	8258	Distal Middle
ACCAGCTCAGCAACAG-1	3578	2133	5229	2775	0.872	0.35	4.64479	0.13	3104	2953	Distal Anterior
ACCAGCTCAGGCTTGT-1	11392	4278	15635	7521	1.15892	0.94	5.46074	0.51	9316	7888	Proximal Anterior
ACCAGCTCATTAAGTC-1	9918	4137	13357	6769	0.957591	0.59	4.50184	0.1	7843	7079	Proximal Posterior
ACCAGCTCATTAGCGC-1	19740	5744	15045	7594	1.1218	0.91	5.43579	0.5	9014	7998	Central
ACCAGGACAAATTGCT-1	9456	3873	4264	2271	1.05055	0.81	5.80372	0.69	2552	2446	Chondrocytes
ACCAGGACAACCTGGT-1	3358	2058	14592	7545	1.035	0.78	4.65086	0.13	8946	7988	Central
ACCAGGACAATAGTCT-1	22731	6412	18144	8964	0.926986	0.5	4.92557	0.22	10832	9469	Distal Middle
ACCAGGACAATTATGC-1	7395	3404	4830	2575	0.74407	0.1	5.35465	0.45	2883	2781	Distal Middle
ACCAGGACAGTACCGT-1	14277	4607	17713	8655	1.01831	0.75	5.20376	0.36	10568	9120	Distal Posterior
ACCAGGCTCACTCGCT-1	13439	4538	11605	5926	0.921759	0.49	4.6649	0.13	6929	6205	Proximal Anterior
ACCAGGCTCATTACTC-1	9490	4026	11062	5615	1.06143	0.83	5.06993	0.29	6561	5958	Central
ACCAGGCTCCCGTTAC-1	20732	5818	22272	9908	0.748975	0.11	6.01078	0.77	13355	10304	Proximal Anterior
ACCAGGCTCCGTGACA-1	2327	912	6602	3181	1.13963	0.92	5.79908	0.69	4043	3397	Erythrocytes
ACCAGGCTCCTGCGAA-1	7890	3497	6956	3612	0.762073	0.13	5.97508	0.76	4069	3834	Chondrocytes
ACCAGGCTCCTGGTGA-1	8287	3678	13713	6896	0.960123	0.6	5.38717	0.47	8127	7319	Chondrocytes
ACCAGGGAGATAACCC-1	18605	5739	23729	11378	0.916051	0.47	5.46491	0.51	14073	11902	Distal Middle
ACCAGGGAGCACAGCC-1	8985	3664	11379	5825	0.97099	0.63	5.58783	0.59	6715	6147	Distal Posterior
ACCAGGGAGCCTGGTA-1	8133	3492	14378	7180	0.938788	0.54	5.22056	0.37	8512	7499	Proximal Posterior
ACCAGGGAGCTTTGTT-1	14653	4678	19638	9198	0.943966	0.55	6.47367	0.88	11429	9476	Proximal A/P
ACCAGGGAGGACGTAA-1	11636	4595	24959	11705	0.957775	0.6	5.09637	0.3	14919	12188	Distal Anterior
ACCAGGGAGGCCAATT-1	14067	4823	18280	9073	0.921581	0.49	4.39495	0.08	11033	9573	Myoblasts
ACCAGGGAGGGCCATC-1	11157	4323	29248	13195	0.715102	0.07	5.93368	0.74	17270	13599	Distal Middle
ACCAGGGAGGTAAGCA-1	8705	3772	1163	635	0.792453	0.17	5.38462	0.47	717	704	Distal Anterior
ACCAGGGAGTTTAACG-1	10407	3774	13606	6911	1.14924	0.93	4.94569	0.23	8146	7264	Myoblasts
ACCAGGGAGTTTGCGG-1	6865	3138	15117	7480	0.937639	0.53	5.87341	0.72	9021	7923	Proximal A/P
ACCATAATCATCCACC-1	6122	2916	4551	2355	0.893843	0.4	7.60149	0.96	2680	2490	Epithelial
ACCATAATCATGTGGT-1	11738	4540	5919	3154	0.932374	0.52	4.43556	0.08	3483	3342	Distal Middle
ACCATAATCCCTGACT-1	20725	5875	11674	5906	1.0684	0.84	5.28149	0.41	6960	6247	Central
ACCATAATCCTAAGAC-1	13032	4620	15213	7506	1.04327	0.8	5.65588	0.62	9052	7964	ICT/MCT
ACCATAATCCTCACTA-1	8689	3680	5257	2811	0.99854	0.7	4.33461	0.07	3147	3019	Proximal A/P
ACCATAATCGAGCAAA-1	13360	4659	18193	8959	0.915506	0.47	5.2854	0.41	10704	9436	Distal Middle
ACCATAATCGGGCCAT-1	9755	3838	11520	5736	0.960156	0.6	6.65183	0.91	6774	6000	Proximal Anterior
ACCATAATCTCACACC-1	11882	4379	12094	6102	0.935045	0.53	4.76818	0.16	7197	6460	Central
ACCATTAAGATAACCC-1	17626	5381	25455	11870	0.862678	0.32	5.07595	0.29	15312	12361	Distal Middle
ACCATTAAGCATGTTA-1	9995	4048	11152	5679	0.958712	0.6	4.92764	0.22	6711	6062	Distal Middle
ACCATTAAGCCGGTAC-1	9438	3873	13499	6761	0.897856	0.42	5.72338	0.65	7964	7181	Proximal A/P
ACCATTAAGCGGGCAA-1	17942	5234	25403	11771	1.07946	0.86	5.05258	0.28	15222	12230	Myoblasts
ACCATTAAGCTTAGCG-1	10695	4051	10720	5406	0.677923	0.04	5.23272	0.38	6455	5778	Central
ACCATTAAGGTAAGGC-1	7145	3084	4444	2251	0.754579	0.11	6.7348	0.92	2563	2381	Proximal Anterior
ACCATTAAGTAAGGGC-1	24526	6237	25211	11150	0.900787	0.43	6.31892	0.86	15052	11650	Ectoderm
ACCATTAAGTATTGGC-1	9863	3828	18767	9155	0.732969	0.09	4.18053	0.04	11094	9457	Proximal Posterior
ACCATTAAGTGTTGTA-1	11101	4302	11467	5908	0.672414	0.04	3.50007	0.01	6894	6225	Distal Anterior
ACCATTAAGTTGTCAA-1	24756	6351	31318	14103	0.952902	0.58	5.81711	0.7	18581	14611	Proximal Anterior
ACCCAACCAGCAGGTA-1	14477	4837	19453	9053	1.00888	0.73	6.30997	0.86	11405	9374	Proximal A/P
ACCCAACCATAAACCT-1	13908	4730	13579	6717	1.05589	0.82	5.07854	0.3	8045	7113	ICT/MCT
ACCCAACCATCACTTC-1	11145	4173	8904	4642	0.952756	0.58	5.33255	0.43	5299	4941	Distal Anterior
ACCCAACCATCAGCAC-1	10037	3872	8532	4393	1.00626	0.72	5.31497	0.42	5050	4658	Chondrocytes
ACCCAACCATGCTTAG-1	12592	4330	18109	8829	0.790317	0.17	4.64209	0.13	10703	9246	Proximal Posterior
ACCCAGGGTAACGAGG-1	5392	2522	6711	3528	0.989556	0.68	5.07387	0.29	3976	3726	Proximal Anterior
ACCCAGGGTAATCGGC-1	9685	3951	13236	6643	1.04181	0.8	6.45086	0.88	7772	7009	Distal Anterior
ACCCAGGGTCATAAGT-1	8600	3616	9842	5017	1.0636	0.84	5.58282	0.58	5726	5257	ICT/MCT
ACCCAGGGTCATAGAT-1	10206	4034	26235	12213	1.04575	0.8	5.1878	0.35	15601	12687	Proximal A/P
ACCCAGGGTCCTCCAA-1	14319	4704	13435	6731	0.884811	0.38	5.65091	0.62	8060	7182	Proximal Posterior
ACCCAGGGTGGAGCAA-1	21302	5971	48716	19972	0.879807	0.37	5.7509	0.67	28840	20167	Proximal Posterior
ACCCAGGGTTAAGCTG-1	13933	4794	5094	2714	1.20635	0.96	4.87425	0.2	3046	2894	Central
ACCCAGGGTTGTAACG-1	11912	4440	21821	10585	1.31799	0.98	4.47245	0.09	13336	11128	Distal Middle
ACCCAGGGTTTCCTCC-1	12021	4395	16043	7967	0.964892	0.62	5.10786	0.31	9612	8440	ICT/MCT
ACCCAGGGTTTGGTTC-1	9133	3903	13726	6861	1.33092	0.98	5.08529	0.3	8238	7242	Proximal Anterior
ACCCGCTGTAGACAAA-1	9472	3898	9124	4635	0.936212	0.53	7.14841	0.95	5311	4881	Chondrocytes
ACCCGCTGTCGCGCAA-1	10007	3855	2115	1126	0.737705	0.09	8.61995	0.98	1214	1190	Distal Anterior
ACCCGCTGTGACCTGG-1	11644	4156	10993	5574	0.673356	0.04	4.56899	0.11	6524	5937	Proximal Posterior
ACCCGCTGTGCGCATG-1	16355	5282	29415	13794	0.846411	0.28	5.55624	0.57	17383	14385	Proximal Anterior
ACCCGCTGTTCATCTA-1	15268	4705	1832	981	0.744589	0.1	4.83153	0.19	1069	1042	Proximal Anterior
ACCCGGTAGCACTAAC-1	4540	2080	1420	738	0.948529	0.57	7.51422	0.96	843	800	Epithelial
ACCCGGTAGCTTTGGG-1	12182	4474	21185	10205	0.938525	0.54	5.64865	0.62	12493	10677	Distal Anterior
ACCCGGTAGGAATAAC-1	18212	5415	16349	7977	0.870357	0.34	5.09732	0.3	9928	8480	Myoblasts
ACCCGGTAGGAGTCGG-1	6452	3062	12719	6394	0.915205	0.47	5.20862	0.36	7435	6672	ICT/MCT
ACCCGGTAGGCGCACT-1	11617	4642	16616	8251	0.90283	0.43	6.67458	0.91	9753	8619	Distal Middle
ACCCGGTAGGGTTAGA-1	11060	4073	21577	10257	0.930921	0.51	5.70321	0.64	12755	10652	Proximal Posterior
ACCCGGTAGTCATTGA-1	8839	3542	3495	1881	1.05915	0.83	6.26573	0.85	2078	2012	Chondrocytes
ACCCGGTAGTTGCGTG-1	7959	3577	14068	7142	0.972276	0.64	5.18529	0.35	8428	7591	ICT/MCT
ACCCGTAAGCACTAAC-1	10515	3860	7417	3856	0.987547	0.68	5.55944	0.57	4395	4080	Proximal Anterior
ACCCGTAAGCATGAAG-1	10393	3949	1545	818	0.75	0.11	8.51371	0.98	916	894	Central
ACCCGTAAGCGAGCGA-1	10828	4222	25361	12032	1.00455	0.72	5.90814	0.74	15189	12592	Central
ACCCGTAAGCTAAGTC-1	22518	6040	31031	14551	0.943519	0.55	5.51892	0.54	18688	15116	Proximal Anterior
ACCCGTAAGGCGCTTA-1	7877	3451	12477	6339	1.03407	0.78	5.66027	0.62	7432	6728	Proximal Anterior
ACCCGTAAGTTCCTCA-1	16763	5429	28024	13268	0.780144	0.15	5.28871	0.41	16868	13891	Distal Middle
ACCCTCCCACAACAAA-1	21716	6027	26470	12409	0.982812	0.66	5.29321	0.41	15754	12878	Distal Middle
ACCCTCCCAGTCTAAT-1	14237	4898	17857	8527	0.666348	0.03	5.67834	0.63	10554	8979	Distal Middle
ACCCTCCCATAAGCAA-1	12360	4422	26491	11869	0.645269	0.03	5.61346	0.6	15677	12326	Central
ACCCTCCCATCACTTC-1	12575	4693	13037	6569	0.921394	0.49	5.21213	0.37	7627	6917	Distal Middle
ACCCTCCCATCATGTG-1	11414	4367	10064	5168	0.746305	0.1	6.12605	0.81	5926	5490	Distal Middle
ACCCTCCCATTAGGTT-1	18270	5449	6827	3577	1.2443	0.97	4.86505	0.2	4087	3841	Central
ACCCTGTTCACCTGCT-1	14877	5128	8287	4291	1.12698	0.91	4.85808	0.2	4974	4593	Distal Middle
ACCCTGTTCCACAATA-1	8382	3266	3992	2147	1.2212	0.96	5.97678	0.76	2475	2356	Myoblasts
ACCCTGTTCGGTCAAT-1	21826	6046	51956	22499	0.838195	0.27	4.76114	0.16	31242	22905	Distal Middle
ACCCTGTTCGTAATCA-1	8781	3575	14497	7281	0.941661	0.55	5.00997	0.26	8620	7706	Distal Anterior
ACCCTGTTCTAATCAG-1	16509	5162	15530	7670	0.86292	0.32	5.77904	0.68	9136	8021	Proximal Posterior
ACCCTGTTCTAGCGTG-1	10538	3947	10941	5300	1.17811	0.95	6.07819	0.8	6431	5557	Epithelial
ACCCTGTTCTTGCAGG-1	9829	3858	10866	5535	0.845352	0.28	4.54545	0.11	6674	5967	Ectoderm
ACCCTGTTCTTGTTCG-1	11751	4429	16321	8163	0.944503	0.56	4.94074	0.23	9616	8531	Central
ACCGAAGCAACAGCCT-1	9870	4012	21347	10218	0.776525	0.15	4.5263	0.1	12899	10713	Central
ACCGAAGCAACCCTAA-1	10201	3910	9632	4936	1.19395	0.96	4.97609	0.25	5654	5162	Proximal Posterior
ACCGAAGCAACTGGGA-1	8443	3659	13205	6672	1.10597	0.89	4.81572	0.18	7833	7023	Central
ACCGAAGCAAGTTATC-1	7291	3312	12527	6268	0.912518	0.46	5.7866	0.68	7296	6543	Proximal A/P
ACCGAAGCAATACTGT-1	13240	4442	15993	8038	1.07302	0.85	4.9918	0.25	9556	8458	Central
ACCGAAGCAATTTAGC-1	10328	3837	12374	6223	0.882603	0.37	5.8807	0.72	7240	6534	Proximal Posterior
ACCGAAGCACAACAGG-1	10639	4196	15343	7657	0.94352	0.55	5.19048	0.35	9096	8102	Distal Posterior
ACCGAAGCACAATGCC-1	10508	3906	13323	6470	0.843874	0.28	6.56098	0.9	7728	6719	Proximal Anterior
ACCGAAGCAGATAGAC-1	9897	3919	20447	10108	0.818219	0.22	3.91723	0.02	12518	10630	Central
ACCGAAGCAGCCTGCA-1	14326	4833	16854	8200	0.885023	0.38	5.00768	0.26	9991	8600	Proximal Posterior
ACCGAAGCAGCTAATT-1	9622	4005	13242	6758	1.07562	0.86	5.69593	0.64	7897	7096	Distal Middle
ACCGAAGCAGGACACA-1	14056	4831	4546	2377	0.930818	0.51	8.87113	0.98	2643	2523	Central
ACCGAAGCAGGCCAAA-1	5704	2675	10380	5340	0.964952	0.62	5.1494	0.33	6131	5660	Distal Posterior
ACCGAAGCAGTCTATG-1	8188	3492	12842	6473	1.10404	0.89	4.72769	0.15	7622	6843	Central
ACCGAAGCATCCTAGA-1	10525	4245	12425	6347	1.00661	0.72	5.33256	0.43	7369	6722	Distal Anterior
ACCGAAGCATTAGGCC-1	8449	3447	8281	4280	1.0193	0.75	5.15644	0.34	4895	4560	Proximal Posterior
ACCGCAATCAATTGGC-1	18906	5569	3043	1644	0.971591	0.63	4.75524	0.16	1810	1762	Distal Middle
ACCGCAATCATGGCCA-1	9175	3619	8339	4336	1.26729	0.97	5.00333	0.26	4960	4579	Central
ACCGCAATCCCATAAA-1	13063	4653	11356	5676	0.702999	0.06	5.75609	0.67	6694	5979	Distal Middle
ACCGCAATCCCGCCTA-1	10787	4303	14829	7393	0.99605	0.7	5.35446	0.45	8777	7766	Distal Anterior
ACCGCAATCCCTCAAC-1	15078	5091	6870	3576	0.815594	0.22	5.87951	0.72	4030	3791	Distal Middle
ACCGCAATCCCTGACT-1	13480	4806	10051	5211	0.930112	0.51	4.65379	0.13	5946	5483	Central
ACCGCAATCCCTGTTA-1	13319	4674	19791	9500	0.706418	0.06	4.79056	0.17	12075	10139	Central
ACCGCAATCGATCAGT-1	11092	4155	6156	3254	0.795874	0.18	5.36963	0.46	3652	3473	Distal Posterior
ACCGCAATCGCTCACT-1	19377	5839	33537	15080	0.745812	0.1	5.27984	0.4	20051	15631	Central
ACCGCAATCGCTTCTA-1	10108	3894	9526	4905	1.07285	0.85	5.66733	0.63	5592	5147	Chondrocytes
ACCGCAATCGGGACCT-1	12483	4463	17658	8581	0.965827	0.62	5.40452	0.48	10591	9050	Proximal A/P
ACCGCAATCTTAGCGG-1	7871	3473	14237	7202	0.937179	0.53	6.70671	0.91	8384	7537	ICT/MCT
ACCGGCTAGAACCTGT-1	13396	4602	10787	5439	0.854942	0.3	5.67259	0.63	6453	5745	Proximal Posterior
ACCGGCTAGCACGATT-1	13249	4323	20492	9489	0.802254	0.19	6.09795	0.8	12044	9860	Proximal Anterior
ACCGGCTAGGCCTGGT-1	7877	3360	3374	1768	0.773723	0.14	4.22149	0.05	1988	1928	Chondrocytes
ACCGGCTAGGCTGGCT-1	14559	5037	18670	8853	0.984704	0.67	6.61519	0.9	11000	9245	Epithelial
ACCGGCTAGTTGCCTC-1	12091	4499	5596	2964	0.855987	0.31	5.42471	0.49	3328	3201	Distal Middle
ACCGGCTAGTTTCCGC-1	17635	5592	29543	13452	0.92087	0.48	5.85377	0.71	17395	13805	Central
ACCGGCTAGTTTCCTG-1	8449	3504	18832	9007	0.659856	0.03	5.96175	0.76	11132	9444	Distal Middle
ACCGGTTCAATTAAGG-1	13880	4834	10609	5403	0.765472	0.13	5.57309	0.58	6172	5663	Central
ACCGGTTCAGGAACCA-1	13163	4326	9579	4848	0.89548	0.41	5.37049	0.46	5580	5059	Proximal A/P
ACCGGTTCATCTAGCA-1	12388	4542	27284	12824	0.674794	0.04	4.53865	0.1	16158	13260	Distal Middle
ACCGGTTCATTGGGAG-1	18865	5585	17172	8284	0.883665	0.38	5.66313	0.62	10153	8732	Distal Anterior
ACCGGTTCATTGTGTG-1	11920	4545	1190	649	0.911111	0.46	6.23821	0.84	696	686	Proximal Anterior
ACCGGTTCATTTGCTC-1	13777	4411	18385	8842	0.98011	0.66	4.72013	0.15	10858	9205	Proximal Anterior
ACCTAAATCAAGTGAG-1	7984	3565	10393	5355	1.10053	0.89	6.15049	0.82	6273	5728	Distal Posterior
ACCTAAATCCTCAGTC-1	4985	2035	6365	3010	0.907323	0.45	5.55842	0.57	3887	3207	Erythrocytes
ACCTAAATCCTTGCAC-1	7594	3228	6613	3439	1.05142	0.82	4.99162	0.25	3926	3661	Proximal Anterior
ACCTAAGGTAACCTAG-1	15452	5031	27209	12537	0.801708	0.19	5.31594	0.43	16216	13044	Distal Middle
ACCTAAGGTACGTTTC-1	17508	5303	21187	10037	0.905417	0.44	5.67557	0.63	12492	10465	Chondrocytes
ACCTAAGGTCATTACC-1	18532	5476	24935	11753	0.887344	0.39	5.26211	0.4	14702	12212	Distal Posterior
ACCTAAGGTCCCGAAG-1	10404	4010	13431	6810	1.08511	0.87	4.78133	0.17	8047	7269	Central
ACCTAAGGTGTTTGAG-1	7041	3108	15105	7578	1.19677	0.96	4.37804	0.07	9219	8110	Central
ACCTAAGGTTAGGCGT-1	10485	4000	19292	9016	1.25309	0.97	5.01524	0.26	11555	9444	Epithelial
ACCTACCTCATAACTG-1	10586	4035	3422	1842	1.04673	0.81	5.65557	0.62	1997	1932	ICT/MCT
ACCTACCTCCGGTTGA-1	9978	3937	12158	6128	1.08787	0.87	5.19581	0.36	7224	6465	Proximal Anterior
ACCTACCTCGTTAAGC-1	9916	3895	15748	7827	0.959524	0.6	4.91323	0.22	9204	8180	Distal Posterior
ACCTACCTCTCACTAT-1	13296	4749	16219	8149	0.919743	0.48	5.55857	0.57	9614	8531	Central
ACCTACCTCTTAGGAC-1	16179	5237	8534	4465	0.936212	0.53	5.50506	0.54	5095	4783	Proximal Anterior
ACCTACCTCTTTGAGA-1	5379	2740	13053	6764	0.996729	0.7	4.18881	0.04	8064	7255	Epithelial
ACCTCACTCAAGGACA-1	11465	4321	16637	8251	0.962001	0.61	4.22208	0.05	9851	8612	Central
ACCTCACTCAATACGC-1	8151	3631	15274	7749	0.968619	0.63	5.06708	0.29	9119	8207	Distal Posterior
ACCTCACTCACCTGTC-1	14373	4970	5535	2890	0.86246	0.32	4.75106	0.16	3279	3098	Distal Middle
ACCTCACTCAGAAACG-1	19362	5838	25975	12068	1.08762	0.87	5.41075	0.48	15367	12537	Distal Anterior
ACCTCACTCATTAGGC-1	8197	3677	10092	5142	0.781277	0.16	6.54467	0.89	5905	5415	Distal Middle
ACCTCACTCATTTAGG-1	15270	5020	2293	1219	0.840989	0.27	6.49028	0.89	1338	1298	ICT/MCT
ACCTCACTCCACCCTG-1	19537	5460	29873	13612	0.952321	0.58	5.45907	0.51	17657	14107	Central
ACCTCACTCCTAATGA-1	16879	5370	14653	7323	0.931232	0.51	5.3903	0.47	8641	7683	Proximal Anterior
ACCTCACTCTCATCAT-1	16289	4841	16155	7911	0.870459	0.34	4.59872	0.12	9721	8356	Proximal Anterior
ACCTCACTCTCGCCCA-1	15841	5051	5646	2947	1.0758	0.86	6.94569	0.93	3291	3097	Proximal Anterior
ACCTCACTCTTGGACG-1	8367	3531	10365	5185	1.25662	0.97	4.37053	0.07	6333	5517	Myeloid Cells
ACCTGGATCACTCAAA-1	12453	4467	19538	9641	0.762207	0.13	4.51728	0.1	11696	10131	Distal Middle
ACCTGGATCATGAGCT-1	8446	3588	12180	6164	1.1326	0.92	4.74109	0.16	7275	6546	Distal Middle
ACCTGGATCATTATGG-1	7979	3515	10127	5243	1.06827	0.84	5.53047	0.55	5994	5519	Central
ACCTGGATCCCTGACT-1	19787	5804	10561	5476	0.996534	0.7	5.91409	0.74	6340	5838	Chondrocytes
ACCTGGATCCTAAGAC-1	12816	4190	16114	7745	0.89433	0.41	6.76596	0.92	9521	8110	Proximal Anterior
ACCTGGATCGTTACTT-1	10388	4034	11281	5750	1.06894	0.84	6.08176	0.8	6608	6045	Chondrocytes
ACCTGGATCTCAATAG-1	8869	3378	7566	3905	0.979319	0.65	5.49211	0.53	4503	4143	Proximal A/P
ACCTGGATCTTAGCGG-1	7718	3471	13694	6946	1.153	0.93	5.86657	0.72	8196	7325	Central
ACCTGGTCAAACGGGC-1	11162	4076	24201	10932	0.827697	0.24	5.4638	0.51	14320	11373	Proximal Anterior
ACCTGGTCAAGCCACT-1	13235	4516	20583	9948	0.766891	0.13	4.22137	0.05	12356	10419	Myoblasts
ACCTGGTCAAGGTCCT-1	12461	4455	29161	13140	1.00872	0.73	5.63399	0.61	17347	13563	Central
ACCTGGTCAATTAGGA-1	5052	2340	2838	1458	1.09594	0.88	7.24609	0.95	1658	1538	Proximal Anterior
ACCTGGTCACCGGTAT-1	9909	3987	22676	10706	0.693319	0.05	4.60836	0.12	13579	11223	Central
ACCTGGTCAGGCCTTG-1	15944	5180	25895	12153	0.915277	0.47	5.1953	0.36	15241	12659	Proximal Posterior
ACCTGGTCATAAGGAC-1	12638	4622	25877	11980	0.915782	0.47	6.11009	0.81	15344	12430	Central
ACCTGTTGTACCCACC-1	13346	4803	2187	1177	1.05634	0.82	6.16526	0.82	1276	1251	Proximal Posterior
ACCTGTTGTCAAGTAT-1	7873	3351	6112	3186	0.945312	0.56	4.58221	0.11	3603	3393	Central
ACCTGTTGTCAATACG-1	9456	3744	9278	4686	0.977137	0.65	6.12182	0.81	5445	4978	Proximal Anterior
ACCTTCATCAATCATG-1	13273	4502	10059	5175	0.943615	0.55	5.64436	0.61	5949	5506	Chondrocytes
ACCTTCATCAGTATTG-1	8213	3448	5354	2811	0.959933	0.6	5.78123	0.68	3126	2988	Proximal Anterior
ACCTTCATCCCTGGAA-1	11802	4293	20145	9929	0.896345	0.41	3.97822	0.03	12244	10445	Distal Middle
ACCTTCATCCGCAAGC-1	16232	4979	18774	8759	1.33984	0.98	5.04131	0.28	11292	9041	Myoblasts
ACCTTCATCCGGTTGA-1	14065	4375	7924	4072	1.04782	0.81	5.46333	0.51	4803	4347	Myeloid Cells
ACCTTCATCCTCAGTC-1	10596	3906	14978	7520	0.930472	0.51	6.3218	0.86	8799	7813	ICT/MCT
ACCTTCATCGAGCAAA-1	14883	5004	29044	13322	0.772667	0.14	5.62075	0.6	17131	13754	Distal Middle
ACCTTCATCGAGGAGT-1	8494	3744	15328	7715	0.870664	0.34	4.15538	0.04	9059	8057	Central
ACCTTCATCGATTTGA-1	14746	4991	22738	10672	0.928292	0.51	5.15918	0.34	13701	11206	Proximal Anterior
ACCTTCATCGTTAGTA-1	7348	3311	12329	6275	1.06336	0.84	4.93906	0.23	7415	6660	Distal Middle
ACCTTCATCTTGCAGG-1	9666	4066	13658	6844	0.963614	0.61	5.47634	0.52	8057	7206	Proximal Anterior
ACCTTCCAGCACTAAC-1	15802	5003	18111	8702	0.733875	0.09	5.97293	0.76	10499	9014	Central
ACCTTCCAGCATCCAG-1	10796	4284	9320	4718	0.849365	0.29	6.62727	0.9	5426	5011	ICT/MCT
ACCTTCCAGCCTGATG-1	10396	3882	18506	8784	0.736149	0.09	6.64825	0.91	10800	9130	Central
ACCTTCCAGCTACTGG-1	15567	5234	14967	7530	0.796097	0.18	4.79432	0.17	8839	7986	Distal Middle
ACCTTCCAGCTGAGGG-1	13586	4614	17420	8106	0.697208	0.05	6.20839	0.83	10240	8489	Proximal Anterior
ACCTTCCAGGCTCATG-1	13231	4561	5246	2762	0.666992	0.03	5.04374	0.28	3096	2949	Proximal Posterior
ACCTTCCAGTAACCAC-1	12108	4612	12813	6425	0.641485	0.02	5.77875	0.68	7486	6778	Distal Middle
ACCTTCCAGTAGCCAT-1	8037	3275	10603	5261	0.766169	0.13	7.40297	0.96	6082	5483	Proximal Anterior
ACCTTCCAGTCAGTAC-1	9218	3814	15473	7648	0.868895	0.34	5.49188	0.53	9194	8124	ICT/MCT
ACCTTCCAGTCCTGAG-1	3263	1682	6453	3231	0.58078	0.01	5.64826	0.62	3746	3420	Distal Middle
ACCTTGCTCACTTTAC-1	16675	5309	15957	8028	0.768537	0.14	4.59942	0.12	9391	8336	Chondrocytes
ACCTTGCTCATTGTCT-1	20394	5499	18415	9011	0.875992	0.36	5.3508	0.44	10880	9459	Proximal Posterior
ACCTTGCTCGGGATTT-1	18197	5682	36137	15877	0.865854	0.33	5.74416	0.66	21353	16228	Central
ACCTTGTGTACCGAAC-1	19958	5750	29066	13440	0.98592	0.67	5.70417	0.65	17260	13991	Distal Anterior
ACCTTGTGTCTCAGCC-1	12331	4256	14377	7294	1.08329	0.86	4.82837	0.19	8733	7748	Myoblasts
ACCTTGTGTGCAATGC-1	12068	4275	14038	7081	0.807186	0.2	5.94654	0.75	8244	7441	ICT/MCT
ACCTTGTGTGGAAACG-1	13261	4620	19531	9546	1.02765	0.77	5.86008	0.72	11659	10030	ICT/MCT
ACCTTGTGTTAGTACG-1	10787	4084	15813	7603	0.902193	0.43	5.56199	0.57	9468	8019	Distal Posterior
ACGAACAAGCATGGTT-1	16628	5364	30976	14281	0.835766	0.26	5.25625	0.39	18508	14725	Distal Middle
ACGAACAAGCCGGTAC-1	13712	4854	6837	3562	0.669039	0.03	5.13976	0.33	4025	3811	Distal Middle
ACGAACAAGCTATATG-1	8627	3578	1704	911	0.657407	0.03	7.66234	0.97	1005	976	Proximal Anterior
ACGAACAAGTCCTTTG-1	11727	4489	1400	754	0.860759	0.32	3.78931	0.01	828	816	Distal Middle
ACGAAGTCAATAGCCC-1	8984	3592	19366	9584	0.977492	0.65	5.13659	0.32	11491	10050	ICT/MCT
ACGAAGTCAGGCAAGC-1	7125	3227	1308	693	0.69697	0.05	7.22435	0.95	763	747	Epithelial
ACGAAGTCAGTAAAGC-1	14792	5090	23543	10997	0.924131	0.49	5.67063	0.63	13786	11452	Proximal A/P
ACGAAGTCATTGTGTG-1	9694	3961	13275	6606	1.09102	0.87	5.32187	0.43	8070	7070	Proximal Anterior
ACGAATCTCACAGACT-1	17122	5412	21347	10119	0.942253	0.55	5.36867	0.46	12668	10575	Proximal Anterior
ACGAATCTCACCGGTA-1	12185	4340	13150	6698	0.97901	0.65	5.31	0.42	7894	7068	ICT/MCT
ACGAATCTCACTAGGT-1	10301	4038	38213	16599	0.905466	0.44	5.06441	0.29	22564	16908	Central
ACGAATCTCAGGGCCT-1	7567	3271	20497	9562	1.10994	0.9	6.24884	0.84	12206	9932	Chondrocytes
ACGAATCTCATTACTC-1	13224	4427	13000	6490	0.946892	0.56	6.30468	0.85	7783	6861	Central
ACGAATCTCATTGTCT-1	9489	3441	5188	2717	0.844444	0.28	6.59634	0.9	3023	2889	Proximal A/P
ACGAATCTCCAAACAC-1	23211	6179	23147	11310	1.0664	0.84	5.3817	0.46	13720	11832	Proximal A/P
ACGAATCTCTAAGTGC-1	8262	3378	9450	4883	0.946619	0.56	5.00145	0.26	5563	5146	Proximal A/P
ACGAATCTCTAATCCT-1	11374	4035	10316	5262	1.12045	0.91	6.34468	0.86	6122	5580	Chondrocytes
ACGAATCTCTTGCATT-1	14582	4938	5903	3103	0.777188	0.15	6.54414	0.89	3488	3316	Distal Anterior
ACGACAAAGCCGCTAA-1	8132	3537	11531	5851	1.03105	0.78	5.97362	0.76	6747	6166	ICT/MCT
ACGACAAAGCCTGACA-1	7854	3313	14304	7198	1.07379	0.85	4.73683	0.15	8543	7592	Central
ACGACAAAGTAACCAC-1	8794	3500	12947	6448	0.916491	0.47	5.87066	0.72	7636	6771	Chondrocytes
ACGACTTAGCAAGACA-1	7559	3361	8496	4306	0.698358	0.05	6.91196	0.93	4968	4576	Proximal A/P
ACGACTTAGGAAGCAC-1	11399	4342	23707	11124	0.951572	0.58	5.14223	0.33	14134	11567	Central
ACGACTTAGGGATTAG-1	9241	3814	2886	1549	0.635593	0.02	4.6953	0.14	1692	1645	Distal Middle
ACGACTTAGGTCAAAG-1	8849	3616	15777	7790	0.927179	0.5	5.86208	0.72	9327	8237	ICT/MCT
ACGACTTAGTAAGAAC-1	15436	4973	22534	10428	0.97976	0.65	5.97638	0.76	13297	10788	Proximal Anterior
ACGACTTAGTCTGGGC-1	12695	4569	5476	2830	0.715969	0.07	7.38971	0.96	3197	2996	ICT/MCT
ACGACTTAGTTAGACC-1	8107	3440	6888	3534	0.933165	0.52	5.55081	0.56	4040	3773	Chondrocytes
ACGACTTAGTTAGTTG-1	13260	4762	22547	10901	0.661162	0.03	4.38395	0.07	13510	11463	Distal Middle
ACGACTTAGTTGCGTG-1	18126	5492	23248	11142	0.960195	0.6	5.70627	0.65	13632	11523	Proximal Posterior
ACGAGTAAGAAAGCAT-1	6525	2908	12090	5993	0.901261	0.43	6.2483	0.84	7158	6325	Proximal A/P
ACGAGTAAGAACAAGT-1	8809	3747	14780	7453	1.11182	0.9	5.09804	0.31	8792	7835	Distal Middle
ACGAGTAAGAAGGTGC-1	11362	3997	20855	9623	0.830257	0.25	5.9867	0.77	12233	9939	Proximal Anterior
ACGAGTAAGCTTGCTC-1	7755	3267	11277	5744	1.20616	0.96	5.23755	0.38	6815	6078	Chondrocytes
ACGAGTAAGCTTTGTT-1	8556	3403	22822	10659	0.782551	0.16	5.28012	0.4	13638	11148	Proximal Anterior
ACGAGTAAGGCCCAGT-1	9974	3822	14270	7141	1.03078	0.78	6.09549	0.8	8404	7505	Proximal A/P
ACGAGTAAGGTTACAC-1	11722	4506	19549	9640	0.892031	0.4	4.86227	0.2	11595	10164	Distal Middle
ACGATTCAGACTATTG-1	15979	4948	23897	11082	0.754835	0.11	5.44377	0.5	14200	11559	Proximal Anterior
ACGATTCAGAGAGCCG-1	7911	3663	19584	9671	0.866499	0.33	4.7952	0.17	11596	10191	Distal Middle
ACGATTCAGATACTTG-1	24042	6498	2372	1263	0.837349	0.26	5.26842	0.4	1492	1324	Myoblasts
ACGATTCAGCACGATT-1	19630	5883	27024	12517	0.769628	0.14	5.78061	0.68	15898	12913	Chondrocytes
ACGATTCAGCCTAATA-1	18521	5794	13465	6741	0.832718	0.25	5.25749	0.39	7951	7139	Distal Middle
ACGATTCAGGGATGCG-1	7849	3572	19651	9648	0.902364	0.43	5.01864	0.27	11615	10146	Distal Middle
ACGATTCAGGGTGAAC-1	14004	4443	2286	1226	0.634211	0.02	6.30703	0.85	1368	1330	Proximal Anterior
ACGATTCAGTAACGAG-1	16766	5246	25973	12019	1.05125	0.82	5.48505	0.53	15370	12444	Proximal A/P
ACGATTCAGTGAACCT-1	23351	6206	30353	14028	0.905557	0.44	4.74773	0.16	18146	14557	Distal Middle
ACGATTCAGTTGGCCA-1	5526	2014	6738	3198	0.859375	0.31	5.61246	0.6	4117	3440	Erythrocytes
ACGCAAGCAATCCTAG-1	8904	3654	14669	7264	0.89848	0.42	5.7746	0.68	8568	7603	Proximal A/P
ACGCAAGCACGCAACT-1	14062	4945	13040	6550	0.832133	0.25	4.54212	0.11	7661	6823	ICT/MCT
ACGCAAGCAGAGGCTA-1	19517	5721	32962	14970	0.923517	0.49	5.41676	0.49	19566	15364	Proximal Anterior
ACGCAAGCAGGCTACT-1	10796	4133	17395	8515	0.809475	0.21	4.36687	0.07	10338	8955	Central
ACGCAAGCATGCTCCC-1	12481	4556	10866	5518	1.06513	0.84	4.44163	0.08	6466	5879	ICT/MCT
ACGCAAGCATTGTTGG-1	11302	4082	17515	8121	0.928986	0.51	7.23967	0.95	10186	8353	Proximal Anterior
ACGCACGGTAACAGGG-1	12045	4425	25041	11210	0.865035	0.33	5.95872	0.75	14670	11582	Chondrocytes
ACGCACGGTAAGGTTT-1	14585	4985	17718	8505	0.676021	0.04	6.8794	0.93	10355	8935	Distal Middle
ACGCACGGTCATAGAT-1	7710	3235	6615	3442	0.682503	0.04	4.38561	0.07	4096	3729	Epithelial
ACGCACGGTGTTAGCA-1	10525	4201	1351	745	0.744939	0.1	3.6297	0.01	803	791	Distal Middle
ACGCCACAGAATCGCT-1	10756	4376	16524	8232	0.922246	0.49	4.46653	0.09	9878	8746	Distal Middle
ACGCCACAGCAGGTGG-1	9283	4060	13418	6761	0.963081	0.61	5.47497	0.52	8685	7231	Distal Middle
ACGCCACAGCCAGGTC-1	11912	4491	2121	1142	0.932384	0.52	5.82448	0.7	1288	1250	Myoblasts
ACGCCACAGCCGCAGT-1	11620	4256	12220	6220	0.97874	0.65	4.69287	0.14	7333	6623	ICT/MCT
ACGCCACAGGAACCAA-1	10940	4090	11646	5886	1.0664	0.84	5.66991	0.63	6904	6246	ICT/MCT
ACGCCACAGGCTTAGT-1	11318	4355	22187	10620	0.871281	0.34	4.95382	0.24	13306	11101	Central
ACGCCACAGTAACGAG-1	14732	5062	23250	10966	0.856168	0.31	4.93762	0.23	13955	11527	Distal Middle
ACGCCTAAGACACCGC-1	17337	5607	24034	11396	0.904095	0.44	5.16415	0.34	14413	11916	Central
ACGCCTAAGAGAGCCG-1	6118	2788	14329	7124	1.06533	0.84	6.16168	0.82	8430	7489	Chondrocytes
ACGCCTTTCACAAGCT-1	21901	6078	28963	13613	0.986403	0.67	5.3485	0.44	17171	14059	Central
ACGCCTTTCATGCTAA-1	13263	4572	17007	8214	0.866667	0.33	5.57851	0.58	10094	8611	Distal Posterior
ACGCCTTTCATGGCTG-1	10202	3871	3521	1860	0.863548	0.32	5.04311	0.28	2060	1997	Proximal Anterior
ACGCCTTTCATTTGTC-1	10178	4023	12095	6150	0.984139	0.67	5.72209	0.65	7186	6530	Proximal A/P
ACGCCTTTCCTGAATA-1	13049	4665	2737	1478	0.633333	0.02	3.74944	0.01	1590	1553	Distal Middle
ACGCCTTTCGCTAGTG-1	5342	2427	8142	4157	1.01142	0.74	6.62552	0.9	4804	4370	Proximal A/P
ACGCTTGAGCAAGACA-1	21094	5919	32847	14906	0.972806	0.64	5.07615	0.29	19617	15330	Proximal A/P
ACGCTTGAGCCTAACG-1	6802	3200	19967	9428	1.03228	0.78	5.39911	0.47	11843	9773	Proximal Anterior
ACGCTTGAGCGATAGA-1	7147	3135	13158	6566	0.892814	0.4	5.49839	0.53	7766	6917	Proximal A/P
ACGCTTGAGGAACGGT-1	11146	4025	13405	6510	0.728933	0.08	6.99529	0.94	7821	6834	Proximal Anterior
ACGCTTGAGGGTTATC-1	3143	1909	8987	4622	0.934844	0.53	5.64938	0.62	5382	4934	Proximal Anterior
ACGGGAAGTACAAAGA-1	11429	4286	21662	10298	0.715828	0.07	4.47167	0.09	12871	10734	ICT/MCT
ACGGGAAGTACGCGCA-1	6199	2985	12323	6095	0.915874	0.47	5.70339	0.65	7196	6424	Proximal Posterior
ACGGGAAGTCAATAGT-1	13481	4580	4939	2579	1.09331	0.88	7.15414	0.95	2892	2740	ICT/MCT
ACGGGAAGTCACCAAA-1	5324	2665	15896	7780	1.06098	0.83	4.84956	0.19	9546	8185	Central
ACGGGAAGTGATGATT-1	15369	5047	25141	11647	1.05658	0.82	5.82088	0.7	14950	12113	Proximal Anterior
ACGGGAAGTGATTACG-1	8000	3551	17245	8395	0.742759	0.1	6.10805	0.8	10099	8806	Distal Posterior
ACGGGAAGTGGTGAGA-1	6355	3074	17197	8426	0.94898	0.57	4.96219	0.24	10219	8894	Distal Posterior
ACGGGAAGTGTGTCCC-1	12317	4571	41114	17518	0.924361	0.49	5.85147	0.71	24147	17853	Proximal Anterior
ACGGGAAGTTCACTGT-1	9769	4087	15188	7443	0.869008	0.34	5.30103	0.42	8972	7780	Chondrocytes
ACGGGAAGTTCATTTG-1	18706	5691	31491	14266	0.780815	0.16	5.64525	0.62	18508	14672	Central
ACGGGAAGTTGGTTAG-1	8441	3636	16992	8394	0.790284	0.17	4.91587	0.22	9972	8825	Proximal Posterior
ACGGTACGTAAGTCGC-1	6059	2850	2188	1164	0.743396	0.1	6.45355	0.88	1251	1220	Chondrocytes
ACGGTACGTATTGTCC-1	7096	3202	9553	4943	1.19294	0.95	5.36457	0.45	5715	5217	Proximal A/P
ACGGTACGTCCTTAGT-1	9083	3773	17071	8344	1.12015	0.91	5.98069	0.76	10209	8760	Central
ACGGTACGTCCTTTAA-1	13298	4021	12046	6131	0.959631	0.6	5.10341	0.31	7343	6663	Myoblasts
ACGGTACGTGGATTGC-1	9606	3875	3473	1841	0.743346	0.1	5.54355	0.56	2031	1958	Central
ACGGTACGTTACATCC-1	7855	3363	13427	6690	0.99722	0.7	6.00593	0.77	7961	7032	Central
ACGGTACGTTAGTGAT-1	6588	3089	9110	4685	0.734177	0.09	6.35886	0.87	5302	4920	Proximal Anterior
ACGGTACGTTTATGGG-1	15846	5220	4203	2227	0.874	0.35	6.11113	0.81	2474	2391	Distal Middle
ACGGTACGTTTGCAGA-1	6038	2797	7887	4002	0.783296	0.16	5.83288	0.7	4571	4190	Proximal Anterior
ACGGTTAGTACCGGAT-1	10573	4138	15855	7696	0.79224	0.17	5.19339	0.36	9555	8190	Proximal Anterior
ACGGTTAGTATTCGCT-1	6702	3104	9349	4879	1	0.71	5.18128	0.35	5562	5155	Distal Middle
ACGGTTAGTCCTAATC-1	9273	3828	8737	4547	1.2465	0.97	5.11988	0.32	5228	4824	Proximal Anterior
ACGGTTAGTCCTTAGT-1	10141	4025	14436	7264	1.02094	0.76	5.68207	0.64	8564	7645	ICT/MCT
ACGGTTAGTTGTTGGA-1	9826	4026	15347	7644	0.872197	0.35	4.39971	0.08	9295	8118	Central
ACGGTTTAGAAAGCAT-1	15542	5190	16537	8178	0.909877	0.45	5.33467	0.44	9755	8599	Distal Anterior
ACGGTTTAGCAAGGAC-1	5196	2534	10996	5470	0.851944	0.3	6.22235	0.84	6387	5707	Proximal Anterior
ACGGTTTAGGATCACT-1	12454	4382	12805	6377	0.759896	0.12	6.29603	0.85	7493	6681	Central
ACGGTTTAGGTTACAC-1	7853	3356	12372	6255	1.09569	0.88	5.39566	0.47	7315	6590	Central
ACGGTTTAGGTTACGT-1	7745	3122	10490	5357	1.27736	0.98	4.52595	0.1	6330	5722	Proximal A/P
ACGGTTTAGTAACCCG-1	10234	4045	6754	3516	0.81781	0.22	4.18153	0.04	4055	3786	Distal Posterior
ACGGTTTAGTCATTAG-1	11449	4093	2688	1416	0.823188	0.24	5.51893	0.54	1575	1521	Proximal Anterior
ACGGTTTAGTGAACAG-1	11195	4408	13281	6756	1.012	0.74	5.28764	0.41	8000	7175	Distal Middle
ACGGTTTAGTTTCCGC-1	11599	4389	11916	6085	0.822086	0.23	4.96245	0.24	7018	6398	Central
ACGTACCCAGATTCAT-1	8508	3594	9794	5052	1.1493	0.93	5.88223	0.73	5806	5319	Proximal Anterior
ACGTACCCAGCTTAAT-1	15464	5074	22539	10626	0.95536	0.59	5.00186	0.26	13427	11073	Distal Middle
ACGTCAAGTAGCCATA-1	10938	4260	2462	1326	0.679545	0.04	4.273	0.06	1476	1442	Distal Middle
ACGTCAAGTCATGAGC-1	11864	4478	11871	5956	0.831705	0.25	5.4793	0.52	7013	6311	Central
ACGTCAAGTCGCAATA-1	9279	3678	1809	969	1.01422	0.74	5.98661	0.77	1057	1036	Proximal Anterior
ACGTCAAGTGAACAAA-1	8773	3746	4204	2261	0.909283	0.45	3.93473	0.02	2490	2417	Distal Anterior
ACGTCAAGTGGTGAGA-1	11453	4237	14074	7036	0.989643	0.68	4.3926	0.08	8505	7498	Myoblasts
ACGTCAAGTGTTGCAA-1	3378	1342	4420	2194	0.94084	0.54	6.91836	0.93	2659	2366	Erythrocytes
ACGTCAAGTTAGACCA-1	11629	4484	8229	4215	1.11395	0.9	6.09552	0.8	4982	4551	Proximal Anterior
ACGTCAAGTTAGCATG-1	12834	4623	1474	786	0.757225	0.12	7.51249	0.96	868	848	Proximal A/P
ACGTCAAGTTATCGAG-1	6269	2985	13478	6782	1.03127	0.78	4.52416	0.1	7984	7146	Central
ACGTCAAGTTTGGTTC-1	14226	4938	24533	11549	0.842545	0.28	5.51073	0.54	14386	11980	Distal Posterior
ACGTCCAAGGGTGAAC-1	10862	4071	15496	7615	0.775008	0.15	6.42869	0.88	9254	8011	Proximal Posterior
ACGTCCAAGGTTACGT-1	8354	3591	8425	4387	1.13943	0.92	6.10046	0.8	5024	4653	Proximal A/P
ACGTCCAAGTTTGGTA-1	7745	3286	8519	4442	1.06969	0.85	7.03297	0.94	4986	4640	Proximal A/P
ACGTCCTTCAGTGAAG-1	21981	6138	38616	17006	0.827051	0.24	5.8781	0.72	22872	17405	Distal Middle
ACGTCCTTCCAGGTCA-1	13474	4656	18779	8950	0.906644	0.44	6.66314	0.91	11136	9385	Central
ACGTCCTTCCCGAACA-1	10163	3544	17722	8400	0.867339	0.33	6.44752	0.88	10383	8776	Proximal Anterior
ACGTCCTTCCTTAGTT-1	20374	5780	29727	14084	1.11877	0.9	5.60915	0.6	17763	14565	Proximal A/P
ACGTCCTTCCTTGTTG-1	19686	5939	17679	8706	1.01601	0.75	4.71044	0.15	10755	9207	Myeloid Cells
ACGTCCTTCGATTATG-1	7774	3279	9489	4841	0.927676	0.5	7.31811	0.95	5652	5140	Proximal A/P
ACGTCCTTCGCAATCG-1	11196	4306	12996	6532	0.981664	0.66	5.27696	0.4	7711	6903	Proximal Anterior
ACGTCCTTCTAACTGA-1	24310	6380	15211	7635	1.01084	0.73	5.82936	0.7	8995	8006	ICT/MCT
ACGTTACAGACTAAGG-1	17500	5498	30195	14111	0.99244	0.69	5.32216	0.43	17793	14603	Chondrocytes
ACGTTACAGAGCCGCT-1	11399	4351	17860	8544	0.940111	0.54	6.7244	0.91	10554	8953	Distal Anterior
ACGTTACAGCCTCTCG-1	23005	6299	34292	15711	0.989817	0.68	5.3585	0.45	20359	16307	Central
ACGTTACAGCGAGTAA-1	8722	3659	14637	7274	0.982916	0.66	5.72856	0.66	8606	7621	Chondrocytes
ACGTTACAGCGGATTT-1	11031	4298	19059	9359	0.876319	0.36	5.49084	0.53	11237	9866	Distal Middle
ACGTTACAGGAGTCTT-1	13124	4695	27441	12506	0.862069	0.32	6.09848	0.8	16056	12878	Central
ACGTTACAGGCACAGG-1	10108	4149	15793	7782	0.937047	0.53	5.14046	0.33	9372	8240	Central
ACGTTACAGGGCTTTG-1	14500	4858	30393	13831	0.931818	0.52	5.24306	0.38	18081	14363	Distal Anterior
ACGTTACAGTAGAGGC-1	12446	4493	12930	6558	0.908372	0.45	6.18872	0.83	7621	6937	Distal Middle
ACGTTACAGTCTTGAA-1	11506	4383	21478	10506	0.897001	0.41	4.67424	0.14	12869	11008	Distal Middle
ACGTTGTAGCCTCTGT-1	5029	1883	10532	4598	0.789619	0.17	6.61056	0.9	6347	4897	Erythrocytes
ACGTTGTAGCGAGGTG-1	10482	4303	23138	11043	0.866299	0.33	5.2159	0.37	13618	11407	Distal Middle
ACGTTGTAGGGCCACT-1	13006	4629	26532	12323	0.946781	0.56	5.22803	0.38	15734	12774	Distal Anterior
ACGTTGTAGGGTTATC-1	11347	4244	25879	11966	0.845645	0.28	5.41697	0.49	15207	12389	Proximal Anterior
ACGTTGTAGTATTGCA-1	19177	5809	29245	13390	0.822133	0.23	6.01748	0.78	17284	13966	Distal Middle
ACGTTGTAGTATTGGC-1	20572	5917	48342	20748	0.741888	0.1	4.44243	0.08	28787	21183	Distal Posterior
ACTAAAGCAAACTGTT-1	15491	5064	17394	8540	0.866187	0.33	5.14595	0.33	10302	8905	Distal Middle
ACTAAAGCAATCTCTC-1	16182	5286	24632	11590	0.816897	0.22	5.38577	0.47	14548	12033	Distal Middle
ACTAAAGCAGCATTAT-1	16532	4923	11871	5774	1.00482	0.72	6.39474	0.87	6957	6062	ICT/MCT
ACTAAAGCATCAATCG-1	7366	3292	8190	4212	0.90849	0.45	5.80907	0.69	4760	4424	Proximal Anterior
ACTAAAGCATTGTCCT-1	8852	3702	17329	8457	0.911336	0.46	5.01403	0.26	10329	8841	Distal Posterior
ACTAACCAGCATTTCT-1	21747	6000	8754	4537	1.10095	0.89	5.96861	0.76	5206	4846	Distal Anterior
ACTAACCAGCCTGAGC-1	7054	3247	5622	2981	1.10269	0.89	5.51134	0.54	3391	3227	Chondrocytes
ACTAACCAGCGCATTG-1	14559	4779	4775	2491	0.917782	0.48	5.71833	0.65	2806	2674	Proximal Anterior
ACTAACCAGCTATATG-1	16810	5300	8136	4185	0.893242	0.4	5.98729	0.77	4767	4424	ICT/MCT
ACTAACCAGCTCGCTT-1	13931	4742	23349	10975	1.38935	0.99	5.76646	0.67	14198	11475	Epithelial
ACTAACCAGCTTCTCA-1	16094	5142	19145	9305	0.962049	0.61	5.42615	0.49	11344	9744	Distal Anterior
ACTAACCAGGAGGGTT-1	6365	2941	6258	3276	0.941088	0.54	6.70239	0.91	3707	3526	Chondrocytes
ACTAACCAGGTGTCCA-1	10363	3897	13787	6898	1.15262	0.93	5.27979	0.4	8221	7304	ICT/MCT
ACTAACCAGGTGTTAC-1	11219	4309	12304	6283	0.949604	0.57	4.80562	0.18	7303	6617	ICT/MCT
ACTAACCAGTAGCGGG-1	5462	2685	12674	6388	1.15295	0.93	5.99613	0.77	7540	6766	Proximal Posterior
ACTAACGGTAAAGCAA-1	17704	5654	14295	7242	0.962067	0.61	5.45059	0.5	8473	7648	Proximal Anterior
ACTAACGGTCACGGAT-1	21226	6167	2729	1473	0.932945	0.52	4.49763	0.1	1645	1600	Proximal Anterior
ACTAACGGTGGACATC-1	9081	3788	2416	1284	0.780069	0.15	6.37427	0.87	1414	1383	ICT/MCT
ACTAACGGTGTGAGGA-1	12752	4694	17563	8532	0.763748	0.13	5.54446	0.56	10306	8939	Distal Middle
ACTAACGGTTGCACAA-1	8985	3769	8411	4397	0.851626	0.3	5.36765	0.46	4948	4643	Proximal Anterior
ACTAACTCAAACTCAT-1	11259	4325	9071	4626	0.935203	0.53	7.63388	0.97	5340	4897	Chondrocytes
ACTAACTCAACCCTCC-1	13135	4624	13161	6553	0.93146	0.51	5.47555	0.52	7710	6927	ICT/MCT
ACTAACTCAATCCTGA-1	9433	3907	14410	7226	0.896089	0.41	4.85051	0.19	8558	7644	Central
ACTAACTCACAATACT-1	12343	4607	16661	8298	1.02428	0.76	4.82483	0.18	9860	8688	Central
ACTAACTCACTAGCGT-1	12934	4587	21495	10178	0.728933	0.08	4.59997	0.12	12781	10616	Central
ACTAACTCAGGTATTT-1	8509	3723	13837	6900	1.00064	0.71	6.12895	0.81	8147	7239	Chondrocytes
ACTAACTCATCATGGC-1	8987	3576	13917	6924	0.988312	0.68	5.84365	0.71	8205	7256	Proximal A/P
ACTAACTCATGTCAGC-1	11995	4496	12246	6212	1.1447	0.93	6.0536	0.79	7232	6558	Distal Anterior
ACTAATCCAAGGTCGA-1	6816	3221	3587	1926	1.20859	0.96	6.00649	0.77	2130	2045	Central
ACTAATCCACAACCTA-1	7787	3479	7192	3728	0.956072	0.59	6.1482	0.82	4269	3994	Central
ACTAATCCACCAAAGG-1	17915	5677	28359	13265	0.956672	0.59	5.04929	0.28	16899	13721	Distal Anterior
ACTAATCCACTGGCCA-1	15063	4963	13087	6724	1.22417	0.97	5.48936	0.53	7846	7112	Myoblasts
ACTAATCCACTTCATC-1	13982	4729	17024	8304	1.00734	0.73	5.06742	0.29	10293	8699	Distal Posterior
ACTAATCCAGCCTAAC-1	9106	3874	11227	5671	1.04027	0.8	5.34439	0.44	6647	5958	Chondrocytes
ACTAATCCAGGCTACT-1	10911	4282	15644	7735	1.03335	0.78	5.69807	0.64	9328	8071	Central
ACTAATCCAGTCTAGC-1	10246	4004	18353	8737	0.844579	0.28	7.19816	0.95	10698	9060	Proximal A/P
ACTAATCCATGGAGGC-1	9971	3996	8568	4416	1.07461	0.85	6.33945	0.86	4977	4630	Proximal Posterior
ACTAGGCGTCAATAGT-1	5455	2623	6975	3611	0.896879	0.41	6.72055	0.91	4061	3788	ICT/MCT
ACTATCCGTACAATGT-1	13301	4616	16798	8125	0.830862	0.25	5.48459	0.53	10009	8559	Proximal Posterior
ACTATCCGTCACCTAT-1	23395	6197	26887	12997	1.00755	0.73	4.53057	0.1	16196	13513	Proximal Anterior
ACTATCCGTTACATCC-1	17120	5052	21714	10067	0.865325	0.33	6.23327	0.84	12704	10417	Proximal Anterior
ACTATCCGTTAGCTGA-1	18172	5222	21693	10101	0.985922	0.67	6.69566	0.91	12730	10459	Proximal A/P
ACTATGTCAACACTTG-1	14711	4898	23293	10878	1.0929	0.88	4.84387	0.19	13945	11359	Distal Anterior
ACTATGTCAATCCTGA-1	13684	4854	2665	1429	0.748359	0.11	4.5954	0.12	1578	1543	Distal Middle
ACTATGTCATCCTAGA-1	14522	4571	2777	1447	0.760714	0.12	7.25053	0.95	1610	1545	Epithelial
ACTCACCTCCCTCACG-1	11501	4440	11497	5945	1.12158	0.91	5.65924	0.62	6887	6328	Distal Anterior
ACTCACCTCCGGAACC-1	9150	3718	9042	4611	1.02988	0.77	5.09875	0.31	5346	4904	Chondrocytes
ACTCACCTCGATCAGT-1	15934	4909	19014	8969	1.04103	0.8	5.53483	0.55	11255	9290	Distal Posterior
ACTCACCTCGATTTGA-1	21135	5870	18679	8964	0.967568	0.62	5.64051	0.61	11127	9437	Proximal Anterior
ACTCACCTCGCTAGCA-1	13111	4549	21242	10131	1.04278	0.8	4.75959	0.16	12706	10544	ICT/MCT
ACTCACCTCTTTGAGA-1	5556	2827	6840	3613	1.12237	0.91	4.99831	0.25	4152	3885	Distal Middle
ACTCACTGTAATCGTG-1	10593	4257	13948	7052	0.813253	0.21	5.64997	0.62	8284	7443	Central
ACTCACTGTAGCCTAA-1	10326	3837	2597	1392	0.915709	0.47	4.72996	0.15	1542	1505	ICT/MCT
ACTCACTGTCCGTAGG-1	7194	3155	10866	5529	0.95684	0.59	6.47686	0.89	6367	5813	ICT/MCT
ACTCAGTAGAGGAAGG-1	14648	4994	24613	11544	1.004	0.72	5.86711	0.72	14593	12040	Chondrocytes
ACTCAGTAGGACCGCT-1	9695	3798	16038	7912	0.730113	0.08	4.23561	0.05	9442	8219	Proximal Anterior
ACTCAGTAGGTGAAGC-1	8972	3761	14087	7068	1.04328	0.8	5.38448	0.47	8417	7445	Proximal Anterior
ACTCAGTAGTGAACGA-1	5259	2007	12217	5264	0.937633	0.53	6.75234	0.92	7333	5506	Erythrocytes
ACTCCTCAGACTCGCA-1	11903	4368	7555	3920	0.98829	0.68	5.81055	0.69	4483	4184	Proximal Posterior
ACTCCTCAGATTGAGG-1	9296	3856	13483	6696	0.990391	0.68	5.79925	0.69	8016	7131	Chondrocytes
ACTCCTCAGCAAGATG-1	13935	4787	13288	6621	1.01246	0.74	6.34011	0.86	7796	6953	Chondrocytes
ACTCCTCAGCATGTTA-1	20489	5730	2798	1464	0.761745	0.13	8.24693	0.98	1642	1552	Distal Anterior
ACTCCTCAGGCTAGAA-1	19275	5733	25241	11600	0.979122	0.65	5.17947	0.35	15090	12140	Epithelial
ACTCCTCAGGGTCTAT-1	16642	5298	24509	11514	0.935161	0.53	5.08734	0.3	14710	12018	Distal Anterior
ACTCCTCAGTCATCCC-1	13615	4650	13232	6581	1.0759	0.86	6.7955	0.92	7778	6883	Proximal Anterior
ACTCGCGCAGAGGGAG-1	16866	5473	33281	15258	0.941255	0.55	5.03432	0.27	19782	15714	Distal Middle
ACTCGCGCATAAGTTC-1	13385	4631	12290	6098	0.746627	0.1	5.97745	0.76	7328	6478	Proximal Posterior
ACTCGCGCATACTCCT-1	18901	5799	3015	1610	0.767033	0.13	5.24809	0.39	1767	1724	Distal Middle
ACTCGCTTCAGGATGA-1	19909	5839	16738	8428	1.03239	0.78	5.23444	0.38	9983	8800	ICT/MCT
ACTCGCTTCCAAGTTA-1	10995	4024	20616	9744	0.881214	0.37	5.81164	0.7	12197	10107	Proximal Posterior
ACTCGCTTCCAGGGAG-1	8154	3548	13546	6895	1.11364	0.9	5.58685	0.59	8130	7317	Central
ACTCGCTTCCATAATG-1	13500	4581	16232	7943	1.04541	0.8	6.16366	0.82	9584	8288	Proximal A/P
ACTCGCTTCCATTACT-1	14475	4798	15705	7811	0.883283	0.38	5.0921	0.3	9472	8306	Distal Anterior
ACTCGCTTCCCGTTGT-1	11977	4584	13968	7145	0.972043	0.63	4.30131	0.06	8314	7498	Central
ACTCGCTTCTCGCCCA-1	15812	5056	2903	1563	1.25436	0.97	5.47601	0.52	1757	1689	Proximal Anterior
ACTCGCTTCTTGTCCA-1	8261	3322	5694	2741	0.820051	0.23	6.31213	0.86	3367	2846	Vasculature Cells
ACTGAAACAATAATCC-1	9974	3803	1951	1044	1.05435	0.82	4.52048	0.1	1163	1148	Proximal Anterior
ACTGAAACAGTAATAG-1	4709	1801	5177	2518	1.05234	0.82	7.60793	0.96	3062	2642	Erythrocytes
ACTGAATGTCAAAGAA-1	10351	3871	11580	5872	0.954858	0.59	6.11788	0.81	6857	6209	Central
ACTGAATGTCAGGAAG-1	3154	1189	6004	2918	1.06171	0.83	6.38923	0.87	3597	3051	Erythrocytes
ACTGAATGTGCCGCAA-1	14245	4963	27433	12862	0.704641	0.06	4.31214	0.06	16426	13409	Distal Middle
ACTGAATGTGGTGAGA-1	11808	4409	24872	11448	0.929372	0.51	6.46213	0.88	14790	11880	Proximal Anterior
ACTGAATGTGTGAGGA-1	12771	4697	15084	7627	0.613388	0.02	5.02892	0.27	9007	8023	Distal Middle
ACTGAATGTTCGGGAT-1	6620	3039	5685	2988	0.605432	0.01	4.26546	0.06	3384	3183	Central
ACTGAATGTTGCAATG-1	11886	4244	13134	6619	1.10456	0.89	6.18218	0.83	7752	6916	Proximal Anterior
ACTGAATGTTTCCACG-1	12025	4394	1620	880	0.867725	0.34	6.73011	0.92	946	931	Distal Middle
ACTTACAAGATACTTG-1	10390	4232	1180	648	1.10924	0.9	7.22913	0.95	685	683	Distal Anterior
ACTTACAAGCATCCAG-1	10227	3939	13418	6782	1.23328	0.97	5.31261	0.42	8081	7216	Distal Anterior
ACTTACAAGCTTAGTA-1	7000	3258	5180	2606	0.896406	0.41	6.52927	0.89	3183	2754	Proximal Anterior
ACTTACAAGGCCTAAT-1	15801	5172	26738	12707	0.887508	0.39	5.85386	0.71	15734	13214	Distal Posterior
ACTTACTTCATCCTAT-1	10306	3977	17573	8712	0.954905	0.59	4.5366	0.1	10513	9074	Proximal Posterior
ACTTACTTCATTGCGG-1	16770	5111	12491	6159	0.965185	0.62	7.41042	0.96	7283	6466	Proximal Anterior
ACTTACTTCGTTCACC-1	10387	4051	12737	6415	1.0545	0.82	5.29471	0.41	7589	6807	ICT/MCT
ACTTAGGGTAACCAGC-1	12859	4773	16612	8157	1.14772	0.93	5.23011	0.38	9997	8657	Distal Posterior
ACTTAGGGTAACGTGC-1	15541	5115	27593	12732	0.829082	0.25	5.67829	0.63	16292	13192	ICT/MCT
ACTTAGGGTAATCACG-1	8924	3646	4382	2304	1.06048	0.83	5.3575	0.45	2562	2454	Chondrocytes
ACTTAGGGTAGGATCC-1	19110	5707	23138	10993	1.23474	0.97	4.9617	0.24	14047	11469	Central
ACTTAGGGTGCACGCA-1	10666	4178	23348	11294	0.669848	0.04	4.21113	0.05	14043	11850	Distal Middle
ACTTAGGGTTAACACG-1	13173	4029	4668	2264	1.86154	1	7.88763	0.97	2884	2362	Ectoderm
ACTTAGGGTTGGTTGA-1	11909	4063	12100	5944	0.982157	0.66	6.89892	0.93	7080	6198	Proximal Anterior
ACTTAGTCAATCTCTC-1	10041	3953	8055	4154	0.904306	0.44	5.56137	0.57	4794	4454	Chondrocytes
ACTTAGTCACAAGCCT-1	10784	4081	9543	4963	1.35591	0.98	4.82499	0.18	5780	5346	Central
ACTTAGTCACACCAAC-1	21935	5809	30066	14054	0.84377	0.28	4.93641	0.23	18065	14574	Central
ACTTAGTCACCTCACC-1	20268	5564	17318	8359	1.19649	0.96	5.95214	0.75	10311	8758	Central
ACTTAGTCAGCGCTTG-1	14923	4952	22024	10174	0.94495	0.56	5.74148	0.66	13022	10557	Proximal Posterior
ACTTAGTCAGGCAAGC-1	7537	3420	15069	7425	0.862108	0.32	5.2797	0.4	8874	7840	Chondrocytes
ACTTAGTCATAATCGT-1	14249	4774	17010	8203	0.997835	0.7	6.09548	0.8	10096	8618	Central
ACTTAGTCATGTTGCA-1	9536	3922	12404	6303	0.804749	0.2	5.25813	0.39	7315	6650	Distal Middle
ACTTATCTCACTCAAA-1	10094	3882	12957	6443	0.878999	0.36	5.90592	0.73	7621	6786	Chondrocytes
ACTTATCTCAGCAAGA-1	21958	6333	30653	14137	0.88537	0.38	4.94702	0.23	18244	14717	Distal Middle
ACTTATCTCAGGGCCT-1	6015	2686	11798	5941	1.10215	0.89	6.28593	0.85	6947	6187	Chondrocytes
ACTTATCTCCAAATCA-1	10639	4065	20790	9652	0.960791	0.6	5.78068	0.68	12350	10067	Proximal Anterior
ACTTATCTCCCAGTAG-1	16910	5455	34499	15496	0.959058	0.6	5.40719	0.48	20436	15830	Distal Middle
ACTTATCTCGCAACAT-1	11071	4031	14696	7276	0.966875	0.62	5.44238	0.5	8614	7583	Distal Posterior
ACTTATCTCGCGCTAA-1	13584	4828	17849	8757	0.847055	0.29	4.84635	0.19	10694	9267	Proximal Anterior
ACTTATGAGAGCAAGC-1	12866	4552	3781	2000	0.889435	0.39	4.44404	0.09	2208	2131	Distal Middle
ACTTATGAGGAACGCG-1	7686	3349	11034	5593	0.993745	0.69	5.91706	0.74	6523	5925	Proximal Anterior
ACTTATGAGGCCTTAG-1	13515	4758	11071	5647	0.896899	0.41	4.55887	0.11	6515	6009	Distal Middle
ACTTATGAGGCGCACT-1	10720	4072	4788	2510	0.734062	0.09	5.66557	0.63	2833	2694	ICT/MCT
ACTTATGAGGGTGAAC-1	4441	2419	20823	9967	0.858315	0.31	5.35742	0.45	12328	10339	Central
ACTTATGAGTAAGTCC-1	5417	1909	13148	5618	0.962049	0.61	6.5955	0.9	7862	5851	Erythrocytes
ACTTATGAGTCAATTG-1	22681	6161	39072	17361	0.86615	0.33	4.67633	0.14	23121	17731	Proximal Anterior
ACTTCGCTCAACAAGG-1	11396	4285	15535	7719	0.900555	0.43	5.4801	0.52	9208	8237	Proximal A/P
ACTTCGCTCAATAGCC-1	10823	4311	10214	5252	1.00964	0.73	4.46414	0.09	6110	5609	Distal Middle
ACTTCGCTCATGCGTG-1	6478	2969	6330	3292	1.23665	0.97	5.33142	0.43	3860	3560	Epithelial
ACTTCGCTCCAATAGC-1	14404	4826	1665	904	0.9	0.42	5.33103	0.43	982	961	Distal Anterior
ACTTCGCTCCAGGAAA-1	13319	4593	20726	9925	0.802293	0.19	5.07324	0.29	12288	10377	Distal Posterior
ACTTCGCTCCTTGCGT-1	9787	3601	9311	4728	0.871673	0.34	5.28771	0.41	5478	4962	Proximal Anterior
ACTTCGCTCGATCAGT-1	24762	6516	33220	15109	1.03981	0.79	5.57562	0.58	19739	15555	Central
ACTTCGCTCGCTAAAC-1	15069	4950	29245	13106	0.872396	0.35	6.34095	0.86	17106	13486	Distal Anterior
ACTTCGCTCGCTATAA-1	14263	4804	17674	8436	0.863045	0.32	5.76242	0.67	10331	8817	Chondrocytes
ACTTCGCTCTAACCTT-1	19540	5551	28063	12585	0.993707	0.69	5.45283	0.51	16512	12917	Proximal Anterior
ACTTGAATCATTCATC-1	8721	3757	12967	6567	1.05656	0.82	5.58816	0.59	7697	6927	Central
ACTTGAATCATTTGCT-1	16312	4427	8774	4619	1.23105	0.97	5.26955	0.4	5402	5034	Myoblasts
ACTTGAATCCACCTGT-1	11054	4238	10797	5550	1.03196	0.78	5.20813	0.36	6395	5881	Central
ACTTGAATCCCATAGG-1	10577	3777	12145	6172	1.12955	0.91	4.66446	0.13	7308	6551	Myoblasts
ACTTGAATCCGTGACA-1	14334	4889	21319	10133	0.957699	0.59	6.47735	0.89	12522	10541	Distal Anterior
ACTTGAATCCTAATAG-1	18934	4989	5564	2570	1.84922	1	4.99159	0.25	3553	2698	Myoblasts
ACTTGAATCGATAACC-1	13780	4707	17487	8493	1.05592	0.82	5.16139	0.34	10489	8875	Central
ACTTGAATCTGTAATG-1	2337	1538	5556	2962	1.17493	0.95	4.9299	0.23	3348	3177	Distal Posterior
ACTTGAATCTGTTCAT-1	10656	4052	4214	2261	1.01066	0.73	5.70339	0.65	2510	2426	Proximal Posterior
ACTTGCACAACCCTCC-1	11060	4211	11792	6006	1.16803	0.94	4.71895	0.15	7094	6373	ICT/MCT
ACTTGCACAATTAGGA-1	12470	4468	15498	7587	0.941679	0.55	6.31171	0.86	9143	7923	Chondrocytes
ACTTGCACACAGGAAT-1	12644	4633	11691	6026	1.08307	0.86	5.25364	0.39	6941	6322	Chondrocytes
ACTTGCACAGATAGAC-1	8851	3711	7955	4157	1.25868	0.97	5.96925	0.76	4715	4404	Proximal Anterior
ACTTGCACAGCCGCTA-1	10701	4043	12851	6538	1.02899	0.77	5.30002	0.42	7626	6903	Proximal Anterior
ACTTGCACATGGAGGC-1	14972	5016	12677	6327	0.87414	0.35	5.70858	0.65	7593	6712	Distal Middle
ACTTGCACATTGTTGG-1	20705	5802	22413	10747	0.959566	0.6	5.47876	0.52	13441	11171	Distal Middle
ACTTGTAAGACAAAGT-1	3174	1589	1099	537	0.704348	0.06	10.0207	0.99	654	560	Vasculature Cells
ACTTGTAAGCCTGTTC-1	13620	4517	20544	9940	0.861588	0.32	4.56686	0.11	12213	10390	Proximal Anterior
ACTTGTAAGGACCGCT-1	12289	4509	18074	8783	1.0038	0.72	5.31806	0.43	10894	9257	Central
ACTTGTAAGGCCATCA-1	13421	4735	8964	4661	1.03927	0.79	5.8651	0.72	5334	4970	Proximal A/P
ACTTGTAAGGCGAAAC-1	13867	4752	27863	12806	0.874264	0.35	5.55405	0.57	16393	13168	Proximal Posterior
ACTTGTAAGGCTAGAA-1	19524	5729	38116	16787	1.01989	0.75	5.95137	0.75	22550	17192	Proximal A/P
ACTTGTAAGTAAGAAC-1	9497	3846	10972	5566	1.04111	0.8	4.78886	0.17	6508	5887	Chondrocytes
ACTTGTAAGTGAACGA-1	21272	5862	43203	18914	0.775263	0.15	4.42912	0.08	25891	19434	Distal Anterior
ACTTGTCGTAACGGGA-1	10895	4261	18481	9103	0.840608	0.27	4.2868	0.06	11088	9619	Proximal Anterior
ACTTGTCGTAGGTTGC-1	11364	4241	25668	11987	0.810369	0.21	5.31118	0.42	15247	12499	Proximal Posterior
ACTTGTCGTCACAGCG-1	8048	3411	13692	6891	0.954821	0.59	5.71181	0.65	8130	7316	Distal Middle
ACTTGTCGTCACGGAT-1	7019	3267	2813	1493	0.883792	0.38	7.53247	0.96	1650	1597	Central
ACTTGTCGTTAGGTTG-1	2299	1583	12626	6280	0.923372	0.49	5.22197	0.37	7513	6641	Myoblasts
ACTTGTCGTTGAAGCC-1	15333	5383	32030	14600	0.960385	0.6	5.19402	0.36	19228	15166	Chondrocytes
ACTTGTCGTTGCCTCA-1	10266	4030	6334	3237	0.598309	0.01	4.75003	0.16	3612	3378	Central
ACTTGTCGTTTCCTCC-1	7222	3384	40386	17510	0.889173	0.39	5.14615	0.33	23822	17917	Proximal Posterior
ACTTTGTTCATGTTTC-1	9255	3789	25971	12287	0.946439	0.56	5.24209	0.38	15633	12742	Chondrocytes
ACTTTGTTCGGGATTT-1	9816	3904	14480	7294	0.980564	0.66	4.84167	0.19	8538	7677	Central
ACTTTGTTCGTTTCGC-1	13492	4614	19607	9399	0.858507	0.31	5.2718	0.4	11514	9762	Central
ACTTTGTTCTAGCTAA-1	7612	3226	11696	5866	0.90957	0.45	5.78112	0.68	6815	6150	Proximal A/P
ACTTTGTTCTTGAGCG-1	7404	3348	15672	7830	0.973613	0.64	6.24176	0.84	9262	8212	Central
AGAAACCCACAGACTC-1	13226	4427	20693	9957	0.972875	0.64	4.48032	0.09	12377	10393	Proximal Posterior
AGAAACCCACATTAAC-1	23251	6322	36664	16243	0.972568	0.64	5.18007	0.35	21694	16616	Central
AGAAACCCACTGGCCA-1	11686	4433	16603	8211	0.855795	0.31	4.69392	0.14	9919	8657	Chondrocytes
AGAAACCCAGAGAGCC-1	5660	2813	11699	5869	1.10413	0.89	6.2943	0.85	6900	6132	Chondrocytes
AGAAACCCATTAGGTT-1	20680	5976	34313	15644	0.994074	0.69	5.26228	0.4	20663	16106	Chondrocytes
AGAAACTAGAATCTCA-1	11718	4344	16520	8251	0.861887	0.32	5.02625	0.27	9835	8648	Proximal Anterior
AGAAACTAGATAGACG-1	18805	5650	16809	8262	0.834483	0.26	5.18485	0.35	9985	8655	Proximal Posterior
AGAAACTAGCACGATT-1	18358	5470	29971	14034	0.924312	0.49	5.12021	0.32	17849	14454	Proximal Posterior
AGAAACTAGGCCATCA-1	9142	3760	14082	7100	0.844262	0.28	5.92336	0.74	8331	7533	Central
AGAAACTAGTGAACAG-1	12741	4471	20779	10162	0.755687	0.12	4.37767	0.07	12482	10679	Distal Anterior
AGAAACTAGTTGTCAA-1	8895	3863	8166	4241	0.964753	0.62	5.90154	0.73	4861	4529	Proximal Posterior
AGAAAGGCAATAAGCA-1	13983	4864	7935	4078	1.1071	0.89	7.04194	0.94	4673	4339	Distal Middle
AGAAAGGCAGGCATGA-1	5697	2569	10087	5008	0.807692	0.2	6.11888	0.81	5901	5292	Chondrocytes
AGAAAGGCAGGTTATT-1	7748	3361	9163	4701	0.981132	0.66	4.64758	0.13	5434	5021	ICT/MCT
AGAAAGGCATCAATCG-1	14081	4865	21473	10323	1.03626	0.79	5.41981	0.49	12832	10812	Distal Posterior
AGAACAAGTCCTCCAA-1	10472	4085	4376	2308	1.14118	0.92	6.2317	0.84	2531	2434	ICT/MCT
AGAACAAGTGGTTAGC-1	8713	3504	13425	6745	1.02288	0.76	5.7883	0.68	8057	7133	Myoblasts
AGAACAAGTGTCCTGC-1	12639	4653	8031	4142	0.740502	0.1	5.02355	0.27	4739	4436	Distal Middle
AGAACAAGTTAGAGCC-1	9041	3872	16160	8055	0.986151	0.67	5.30048	0.42	9534	8449	Central
AGAACAAGTTAGGCGT-1	5886	2777	13415	6761	0.95779	0.6	5.23338	0.38	7862	7037	Proximal Anterior
AGAACAAGTTGGTTAG-1	10805	4246	15139	7609	0.951473	0.58	5.27419	0.4	8998	8041	Central
AGAACAAGTTTATCGC-1	12679	4691	12086	6212	0.943908	0.55	4.33001	0.07	7162	6511	Distal Anterior
AGAACAAGTTTGTCTA-1	11348	4357	18529	8962	0.958101	0.6	4.77659	0.17	11047	9399	Central
AGAACCAAGAAGGTGC-1	7179	3287	14758	7280	1.19282	0.95	5.95613	0.75	8694	7619	ICT/MCT
AGAACCAAGCCTGATG-1	13011	4388	18118	8653	0.744113	0.1	4.40991	0.08	11068	9076	ICT/MCT
AGAACCAAGTCATTGA-1	16328	5319	10091	5228	0.825481	0.24	4.93557	0.23	5949	5498	Distal Middle
AGAACCAAGTTAACCA-1	24514	6313	23331	11200	0.966074	0.62	5.68685	0.64	13812	11611	Proximal A/P
AGAACCAAGTTAGAGG-1	9908	4006	13942	7047	1.04164	0.8	4.95732	0.24	8348	7492	Distal Middle
AGAACCGCACATTGCA-1	14892	5050	21043	10036	0.980076	0.66	6.75654	0.92	12350	10428	Chondrocytes
AGAACCGCACCCTCAC-1	12673	4575	12920	6531	1.04449	0.8	5.73513	0.66	7743	6966	Myoblasts
AGAACCGCAGCAACAG-1	12663	4465	25331	11563	0.808248	0.2	5.39564	0.47	14917	11888	Proximal Posterior
AGAACCGCAGGACCTT-1	8546	3584	10371	5327	0.941536	0.55	5.0021	0.26	6043	5585	Chondrocytes
AGAACCGCATAATGTC-1	14487	4683	15669	7612	0.89011	0.39	5.24735	0.39	9421	8066	Central
AGAACCGCATGCTATG-1	5431	2746	2843	1514	1.10224	0.89	4.543	0.11	1693	1624	Epithelial
AGAACCGCATTGTGCA-1	10144	3880	9694	4987	1.02439	0.76	5.74966	0.67	5742	5262	Proximal Anterior
AGAAGGTGTACCCACC-1	8038	3409	10905	5553	0.978102	0.65	5.77487	0.68	6464	5908	ICT/MCT
AGAAGGTGTGAGACTC-1	7172	3099	19236	9318	0.698682	0.05	4.88871	0.21	11306	9628	Proximal Posterior
AGAAGGTGTTCGCGCT-1	10203	4185	26308	12074	0.945466	0.56	5.87519	0.72	15409	12503	Distal Anterior
AGAAGGTGTTGGATCA-1	8297	3530	18552	8800	0.944868	0.56	5.65851	0.62	10863	9128	Proximal Anterior
AGAAGGTGTTTATTCG-1	15085	4826	26850	11802	0.967643	0.62	5.18461	0.35	16118	12230	Erythrocytes
AGAAGGTGTTTCGCGC-1	4030	2060	13980	6949	0.875792	0.36	5.49585	0.53	8280	7307	Chondrocytes
AGAATCGAGAGAGGAG-1	11141	4349	7655	4007	0.89667	0.41	5.76623	0.67	4536	4301	Distal Anterior
AGAATCGAGCCAGTAT-1	12608	4724	13490	6736	0.886199	0.38	5.52844	0.55	7990	7107	Chondrocytes
AGAATCGAGGCTACTG-1	13786	4624	35268	15855	0.825245	0.24	5.52293	0.55	20751	16107	Proximal Posterior
AGAATCGAGTAAGGGC-1	16260	5387	31422	14532	0.927925	0.5	4.83246	0.19	18564	15020	Distal Middle
AGAATCGAGTCATCCC-1	11018	4125	13129	6563	0.941846	0.55	4.92498	0.22	7728	6921	Central
AGAATCGAGTGAGGTA-1	10388	4215	21448	10390	0.612801	0.02	4.73776	0.15	12756	10836	Distal Middle
AGAATCGAGTGGACAA-1	4450	2215	4855	2583	0.742132	0.1	4.57345	0.11	2979	2835	Myoblasts
AGAATCTGTAGCTAAT-1	11288	4385	6559	3451	0.921833	0.49	5.46682	0.51	3900	3718	Distal Middle
AGAATCTGTGTCCAAA-1	8843	3526	2200	1148	0.963731	0.61	6.5147	0.89	1295	1239	Chondrocytes
AGAATCTGTGTTAGCA-1	12902	4591	3979	2087	0.912621	0.46	6.92974	0.93	2328	2212	Proximal Posterior
AGAATCTGTTTGCGAA-1	14082	4793	7551	3902	1.09515	0.88	4.39435	0.08	4582	4196	Vasculature Cells
AGACAATAGCCGGTAC-1	12220	4754	20950	10267	0.965371	0.62	5.2618	0.39	12522	10749	Distal Middle
AGACAATAGCGAAGTA-1	15585	5260	15475	7683	0.961538	0.61	7.41996	0.96	9137	8112	Distal Middle
AGACAATAGCTGTCAG-1	11489	4305	18186	8794	0.89558	0.41	5.57069	0.58	10795	9264	Central
AGACAATAGGAGGCAT-1	14269	5000	15416	7642	0.969337	0.63	4.57507	0.11	9190	8026	Central
AGACAATAGGCAATAG-1	24107	6256	3855	1999	0.862626	0.32	5.71781	0.65	2278	2168	Epithelial
AGACAATAGGCTACAT-1	23939	6310	20654	9882	0.990749	0.69	5.78974	0.69	12192	10254	Epithelial
AGACAATAGGTCTTGG-1	9224	3863	11256	5781	1.03888	0.79	5.18053	0.35	6603	6045	Central
AGACAATAGTGAGCAA-1	14352	5056	18852	9193	0.763692	0.13	5.21367	0.37	11369	9787	Distal Anterior
AGACAATAGTGAGCGG-1	18143	5281	27162	12459	0.946484	0.56	5.02651	0.27	16306	13029	Myoblasts
AGACAATAGTGCTGTG-1	6370	3016	8886	4571	0.979188	0.65	5.08349	0.3	5316	4901	Central
AGACAATAGTTAGGCT-1	9633	3926	13399	6818	0.974898	0.64	5.3553	0.45	7924	7175	Distal Middle
AGACACGCAACCGCCA-1	6747	3003	4840	2578	1.16165	0.94	5.03593	0.27	2847	2707	Proximal A/P
AGACACGCACCACAAC-1	14148	4855	13312	6677	1.00309	0.71	4.74	0.16	7929	7069	Chondrocytes
AGACACGCACTTCACT-1	7725	3312	11473	5764	1.11499	0.9	6.75406	0.92	6793	6088	Proximal A/P
AGACACGCAGCTTAGC-1	12105	4444	19814	9445	1.03168	0.78	5.4397	0.5	11918	9876	Proximal A/P
AGACACGCAGTTATCG-1	9715	3833	11937	6086	1.02946	0.77	4.93868	0.23	7082	6424	Chondrocytes
AGACACGCATCCCTCA-1	12944	4451	12145	6105	0.923372	0.49	4.96346	0.24	7137	6426	Proximal Anterior
AGACCCGGTAGCCTCC-1	22408	6097	30575	14313	1.02811	0.77	5.32459	0.43	18099	14676	Central
AGACCCGGTATGGTGC-1	14381	4691	6043	3128	0.870262	0.34	6.90976	0.93	3546	3351	Distal Posterior
AGACCCGGTCCGCTGT-1	16416	5184	24073	11353	0.847746	0.29	4.5634	0.11	14610	11931	ICT/MCT
AGACCCGGTCCGTGAG-1	7920	3504	20686	10085	0.854345	0.3	4.38281	0.07	12338	10554	Central
AGACCCGGTGAACAAA-1	10404	4108	14468	7167	1.01981	0.75	5.73996	0.66	8564	7542	ICT/MCT
AGACCCGGTTCAAGCA-1	23513	6220	32799	15229	1.06327	0.84	5.21538	0.37	19579	15715	Myoblasts
AGACCCGGTTGCGTAA-1	9694	3782	5337	2817	0.738213	0.09	5.30137	0.42	3135	2967	Chondrocytes
AGACCCGGTTGCTTCG-1	10433	4035	15504	7691	1.10605	0.89	5.60302	0.59	9348	8157	Myoblasts
AGACTATGTGATTACG-1	1740	1103	4073	2173	1.18661	0.95	4.50432	0.1	2477	2364	Proximal A/P
AGACTATGTGTGTCCC-1	8884	3767	2490	1374	0.93253	0.52	4.35398	0.07	1495	1442	Central
AGACTATGTTAGGCGT-1	9705	3944	6051	3149	1.02645	0.77	5.22811	0.38	3553	3351	Distal Anterior
AGACTATGTTTAACGG-1	21694	6052	5209	2726	0.902961	0.43	5.41592	0.48	3077	2938	Distal Middle
AGAGAAGCAACAGGAT-1	9072	3703	10070	5123	0.957784	0.6	6.39079	0.87	5921	5427	Chondrocytes
AGAGAAGCAATAAGCA-1	14523	4887	14758	7174	0.889088	0.39	6.09892	0.8	8722	7574	Chondrocytes
AGAGAAGCAATCGCAC-1	14354	4838	19081	9093	0.789371	0.17	6.18137	0.83	11143	9412	Proximal Anterior
AGAGAAGCACAACAAA-1	11430	4330	13461	6815	0.945489	0.56	4.49294	0.09	7943	7137	ICT/MCT
AGAGAAGCACCTGTAA-1	17197	5328	26026	11976	0.898044	0.42	5.63936	0.61	15462	12359	ICT/MCT
AGAGAAGCAGGCGAGT-1	7719	3424	23255	10763	0.666985	0.03	5.66354	0.63	13715	11231	Distal Posterior
AGAGAAGCATGCAACC-1	12402	4373	16026	8037	0.821127	0.23	3.93983	0.02	9641	8403	Myoblasts
AGAGAGGAGATAAAGC-1	24123	6516	32563	14898	1.0335	0.78	5.67424	0.63	19465	15373	Central
AGAGAGGAGCCTCTCG-1	6353	2945	12533	6278	0.92852	0.51	5.41882	0.49	7439	6628	Chondrocytes
AGAGAGGAGCTAATCA-1	5951	2733	4778	2464	0.915686	0.47	5.90761	0.73	2862	2689	Proximal Anterior
AGAGAGGAGCTTACTT-1	8408	3678	11592	5952	0.985163	0.67	5.5568	0.57	6839	6247	Proximal Anterior
AGAGAGGAGCTTAGTA-1	7095	2955	12424	6223	0.981771	0.66	5.69843	0.64	7444	6614	Myoblasts
AGAGAGGAGGGCTTTG-1	7424	3420	17219	8439	0.905252	0.44	5.49963	0.53	10001	8785	Central
AGAGAGGAGTATTGTG-1	9049	3740	14953	7411	0.691196	0.05	4.64976	0.13	8897	7806	Distal Anterior
AGAGAGGAGTCATTTC-1	6140	2687	12187	5953	1.01344	0.74	5.97872	0.76	7165	6268	Proximal Anterior
AGAGAGGAGTCGCTAG-1	7403	3255	20547	9955	0.940013	0.54	4.42369	0.08	12316	10401	Proximal Posterior
AGAGAGGAGTGACCTG-1	14270	5078	36114	16012	1.03888	0.79	5.32359	0.43	21642	16514	Chondrocytes
AGAGATTAGATAGACG-1	9466	3948	11308	5808	0.986003	0.67	4.69055	0.14	6760	6161	Central
AGAGATTAGCCACAAT-1	18419	5620	25001	11963	1.02822	0.77	4.83939	0.19	14873	12551	Proximal Anterior
AGAGATTAGCGCCTAA-1	6475	3076	3106	1648	1.37755	0.99	6.95826	0.93	1860	1772	Epithelial
AGAGATTAGCGGGCAA-1	7524	3222	11208	5636	0.875433	0.35	5.51622	0.54	6685	5977	Chondrocytes
AGAGATTAGGCACAGG-1	1350	984	4166	2190	1.16859	0.94	5.08352	0.3	2443	2332	Epithelial
AGAGATTAGGTTTACA-1	7238	3241	9818	4971	1.00677	0.72	6.01866	0.78	5747	5207	Chondrocytes
AGAGATTAGTAGAGGC-1	8128	3489	13158	6577	1.00076	0.71	4.90443	0.21	7848	6932	Central
AGAGATTAGTAGCGGG-1	12654	4420	20219	9568	0.990223	0.68	5.79235	0.69	11926	9895	Chondrocytes
AGAGATTAGTAGCTTA-1	17596	5227	20036	9730	0.961144	0.61	5.41848	0.49	12053	10242	Myoblasts
AGAGATTAGTTATTCC-1	9447	3630	20251	9717	0.868676	0.34	4.84718	0.19	12192	10106	ICT/MCT
AGAGGAACAACCTGGT-1	15101	5050	16656	8136	0.898986	0.42	5.53743	0.56	9894	8538	Distal Anterior
AGAGGAACAACTAACT-1	9365	3953	12880	6489	1.06259	0.84	5.96014	0.76	7626	6838	Proximal Anterior
AGAGGAACAAGGTGGC-1	7662	3418	10863	5605	1.12177	0.91	4.47552	0.09	6525	6009	Central
AGAGGAACAATAATCC-1	15819	5268	5132	2670	0.721692	0.08	5.78588	0.68	3001	2836	Distal Middle
AGAGGAACACAAGCCT-1	8238	3552	9506	4933	1.14726	0.93	4.67556	0.14	5686	5229	Central
AGAGGAACATAGCGAG-1	13715	4800	25810	11688	0.897877	0.42	5.28762	0.41	15339	12126	Proximal Posterior
AGAGGATGTCCCGAAG-1	11392	4361	27143	12509	0.868901	0.34	5.24887	0.39	16290	13059	Distal Anterior
AGAGGATGTCCTAGTT-1	15459	5180	12266	6172	0.972769	0.64	4.74967	0.16	7247	6542	Distal Anterior
AGAGGATGTGAAGCCT-1	11514	4253	25385	11602	0.784544	0.16	5.659	0.62	15098	12001	Proximal Posterior
AGAGGATGTTGGATAT-1	9502	3882	15287	7664	0.90122	0.43	5.19122	0.35	9039	8082	Central
AGATGAAGTAACTACG-1	10393	4164	14196	7241	1.07867	0.86	5.15795	0.34	8442	7616	Distal Anterior
AGATGAAGTGAAACAA-1	7751	3381	14925	7424	0.853277	0.3	5.53293	0.55	8753	7780	Chondrocytes
AGATGAAGTGCTCCAC-1	15111	5199	26931	12613	1.05221	0.82	5.66842	0.63	16063	13021	Distal Anterior
AGATGAAGTGTTTGAG-1	6418	2838	8838	4413	1.21381	0.96	5.86038	0.72	5377	4709	Epithelial
AGATGAAGTTCACCCA-1	12892	4701	26986	12262	0.80271	0.19	5.81722	0.7	15966	12729	Distal Anterior
AGATGAAGTTTCCTCC-1	12448	4483	14891	7411	1.07736	0.86	5.45235	0.51	8834	7815	Central
AGATGCTTCATGGCCA-1	9271	3589	6633	3469	0.940934	0.54	5.37379	0.46	3905	3671	Distal Middle
AGATGCTTCCACCTGT-1	13387	4751	14030	7066	1.05746	0.83	4.86619	0.2	8347	7488	ICT/MCT
AGATGCTTCCAGGTTG-1	12622	4439	12030	6148	1.08345	0.87	5.12233	0.32	7247	6505	Myoblasts
AGATGCTTCCGGAACC-1	16289	5252	25720	12138	0.755829	0.12	5.06914	0.29	15272	12518	Distal Middle
AGATGCTTCCTGCGAA-1	8520	3480	6897	3536	0.823232	0.24	6.12595	0.81	4086	3779	Proximal A/P
AGATGCTTCGGCCATA-1	6763	3175	11227	5665	0.978537	0.65	5.69963	0.64	6623	5960	Chondrocytes
AGATGCTTCGGTCAAT-1	21412	6219	9798	5084	0.94707	0.56	5.51091	0.54	5866	5430	Distal Middle
AGATGCTTCTCACACC-1	15661	4889	16247	7966	1.02626	0.77	5.80512	0.69	9588	8340	Proximal A/P
AGCAAATAGCCTGTTC-1	12750	4522	14812	7430	1.02726	0.77	4.59199	0.12	8738	7825	Central
AGCAAATAGCGCATTG-1	9541	3762	13536	6813	0.870242	0.34	5.47918	0.52	7973	7182	Proximal A/P
AGCAAATAGCTCCCTG-1	20349	5861	31876	14416	0.983996	0.67	5.80321	0.69	18901	14840	Central
AGCAAATAGGACAATG-1	10285	4149	3961	2023	0.76	0.12	8.22574	0.98	2290	2146	Epithelial
AGCAAATAGGCTGGCT-1	4931	2458	19930	9549	0.949927	0.57	4.63629	0.13	11786	9964	Proximal Posterior
AGCAAATAGGGTGAGT-1	7931	3573	2008	1064	0.888889	0.39	10.1121	0.99	1182	1144	Proximal Anterior
AGCAAATAGTCAGTAC-1	10487	4137	27212	12188	0.679525	0.04	5.14423	0.33	16328	12676	Central
AGCAAATAGTCTTGAA-1	8153	3573	12684	6368	1.00317	0.72	5.22178	0.37	7464	6733	Central
AGCAAATAGTGAGAGC-1	18352	5736	35153	15728	0.871013	0.34	5.1813	0.35	20915	16266	Proximal A/P
AGCAAATAGTGTTGTA-1	9444	3319	12608	5839	1.00583	0.72	6.16503	0.82	7546	6133	Myeloid Cells
AGCAACAAGAAGCTAG-1	9541	3753	23386	11038	0.935422	0.53	4.47836	0.09	14012	11486	Chondrocytes
AGCAACAAGACCATAC-1	3696	1474	2439	1246	0.941423	0.55	7.05961	0.94	1444	1340	Erythrocytes
AGCAACAAGCAAGGTA-1	8716	3743	12593	6413	1.09664	0.88	4.71881	0.15	7548	6866	Central
AGCAACAAGCCTGACA-1	16558	5120	23469	10978	0.85244	0.3	6.44306	0.88	13796	11363	Distal Middle
AGCAACAAGCGCTCAA-1	18970	5958	32781	14776	0.926874	0.5	5.47109	0.52	19575	15320	Central
AGCAACAAGGAACCGG-1	8226	3337	11321	5559	0.846939	0.29	5.67433	0.63	6649	5828	Proximal Anterior
AGCAACAAGGCTACTG-1	9710	3892	18382	8984	0.870875	0.34	4.95407	0.24	10799	9428	Central
AGCAACAAGGCTGTCA-1	3556	1104	6765	3212	0.804178	0.2	7.08257	0.94	4068	3419	Erythrocytes
AGCAACAAGGTCTTGG-1	14522	4933	25347	11519	1.00594	0.72	5.33511	0.44	15045	11913	Proximal Anterior
AGCAAGGGTCAGGAAG-1	6774	3154	3809	2001	0.806452	0.2	7.90321	0.97	2219	2131	Central
AGCAAGGGTCATAAGT-1	12600	4487	4765	2486	0.791506	0.17	6.65684	0.91	2740	2627	Proximal Posterior
AGCAAGGGTCCACAAA-1	5447	2365	1598	846	0.758824	0.12	4.70862	0.15	942	916	Proximal A/P
AGCAAGGGTGCGCGTA-1	6137	3012	14603	7172	0.82842	0.25	5.3799	0.46	8600	7521	Chondrocytes
AGCAAGGGTTATCCTA-1	6396	3054	11663	5948	0.934301	0.52	6.11824	0.81	6887	6293	Chondrocytes
AGCAAGGGTTTATCGC-1	7057	3199	15028	7452	1.06209	0.83	5.33668	0.44	8995	7888	Proximal Anterior
AGCAATACAATCGCAC-1	9910	3931	13660	6684	0.811801	0.21	6.74666	0.92	8008	7048	Chondrocytes
AGCAATACAATGAAGC-1	11499	4109	12431	6121	0.86481	0.33	5.78921	0.68	7256	6398	Central
AGCAATACAATTAAGG-1	24451	6394	1021	556	0.717557	0.07	6.63951	0.91	592	587	Proximal A/P
AGCAATACACGAACAG-1	10810	4205	12804	6501	0.836314	0.26	4.93186	0.23	7549	6838	Central
AGCAATACACGTTACA-1	10648	4206	15471	7642	0.964016	0.61	5.51611	0.54	9148	8068	Proximal Anterior
AGCAATACAGGCCTTG-1	14409	4851	9581	4882	0.910632	0.46	4.29996	0.06	5913	5265	Chondrocytes
AGCAATTGTAACCTAG-1	13753	4563	24042	10983	0.787473	0.17	5.84442	0.71	14163	11451	Proximal A/P
AGCAATTGTAACGGGA-1	9117	3662	21165	9778	1.04429	0.8	5.94391	0.75	12463	10106	Proximal Anterior
AGCAATTGTACTTCAC-1	8837	3851	5077	2656	0.896811	0.41	7.26149	0.95	2998	2848	Central
AGCAATTGTCAAGTGC-1	16370	5195	27812	13020	0.966568	0.62	5.84684	0.71	16415	13499	Central
AGCAATTGTCCGCTGT-1	9904	4035	13872	6935	0.970399	0.63	5.36879	0.46	8219	7364	Proximal A/P
AGCAATTGTCCTAATC-1	18852	5550	21637	10220	0.827514	0.24	5.85064	0.71	12614	10621	Distal Anterior
AGCAATTGTCGTAATG-1	14982	4870	1429	767	0.703911	0.06	4.82276	0.18	853	838	Proximal Anterior
AGCAATTGTCTTTGAC-1	6297	2854	5820	2962	0.813272	0.21	6.91779	0.93	3381	3121	Proximal Anterior
AGCAATTGTGATTTGG-1	16135	5143	1452	775	1	0.71	7.54801	0.96	858	833	Distal Middle
AGCAATTGTGCAATGC-1	12228	4613	23961	11256	0.886923	0.38	5.89025	0.73	14129	11658	Distal Anterior
AGCAATTGTGGAGCAA-1	7370	3095	17899	8514	0.639032	0.02	4.41461	0.08	10757	8933	Proximal Anterior
AGCAATTGTTACTTGC-1	14458	4966	6905	3612	0.853107	0.3	5.43287	0.49	4114	3838	Distal Posterior
AGCAATTGTTCCTGTG-1	9058	3930	5030	2659	0.850352	0.29	6.86088	0.93	3000	2865	Distal Middle
AGCAATTGTTGACTTC-1	17642	5356	18918	9223	0.740041	0.09	4.84698	0.19	11235	9686	Distal Anterior
AGCAATTGTTTGGCGG-1	7885	3340	10798	5569	0.73624	0.09	4.20458	0.05	6506	5855	ICT/MCT
AGCACAGCAAACTAAG-1	13014	4643	10727	5522	1.02124	0.76	6.90176	0.93	6319	5816	Proximal Anterior
AGCACAGCACATAACT-1	10306	4053	11282	5772	0.968998	0.63	5.66434	0.63	6639	6081	Proximal A/P
AGCACAGCAGGACACA-1	10428	4017	4823	2548	1.03593	0.79	7.02523	0.94	2860	2722	Proximal A/P
AGCACAGCAGTTATCG-1	11134	4223	23976	11273	1.23711	0.97	5.03204	0.27	14368	11669	Central
AGCACAGCATCCTAGA-1	11970	4490	17773	8534	1.09624	0.88	5.55839	0.57	10601	8934	Central
AGCACTAGTAACGGGA-1	7120	3329	8748	4507	0.991001	0.69	5.55621	0.57	5140	4727	Chondrocytes
AGCACTAGTACCAGGT-1	13652	4619	16130	8141	0.890244	0.39	4.14086	0.04	9729	8585	Myoblasts
AGCACTAGTCCGTAGG-1	12738	4694	22849	10799	1.33842	0.98	4.94505	0.23	13805	11229	Central
AGCACTAGTCCTAAGA-1	14426	4806	20606	9677	0.83489	0.26	6.14744	0.82	12045	10042	Central
AGCACTAGTCCTAATC-1	10270	3799	8453	4381	1.09689	0.88	5.97163	0.76	5027	4639	Proximal A/P
AGCACTAGTGTTCCCA-1	9231	3856	12589	6361	0.8827	0.37	4.81275	0.18	7450	6686	Distal Middle
AGCACTAGTTATGTGG-1	10909	4022	13468	6762	1.0161	0.75	5.08582	0.3	8076	7162	Proximal Anterior
AGCACTAGTTCAAGCA-1	11739	4170	22803	10418	1.0752	0.85	7.0335	0.94	13346	10774	Proximal Posterior
AGCACTAGTTCCATTA-1	17299	5368	6904	3579	0.81602	0.22	5.52524	0.55	4078	3823	Distal Posterior
AGCACTTAGAAGGTGC-1	1516	1083	15645	7877	1.18039	0.95	4.61357	0.12	9465	8322	Distal Middle
AGCACTTAGATAGACG-1	9106	3592	22626	10670	0.874293	0.35	5.55705	0.57	13302	11094	Proximal A/P
AGCACTTAGCCGCAAC-1	11735	4280	24188	11292	0.786972	0.16	5.22431	0.37	14539	11788	Central
AGCACTTAGCTGCACA-1	21823	6072	37400	17440	0.800205	0.19	3.96928	0.03	22390	17868	Distal Anterior
AGCACTTAGGATTTGC-1	8888	3694	9176	4659	0.858036	0.31	5.45906	0.51	5431	4990	Proximal A/P
AGCACTTAGGTATTGC-1	12227	4431	1267	689	1.06803	0.84	5.82575	0.7	753	738	Proximal A/P
AGCACTTAGGTCCTGA-1	11752	4496	25548	12074	0.848875	0.29	5.00235	0.26	15308	12598	Distal Middle
AGCACTTAGGTTACAC-1	10417	3827	12728	6363	0.98081	0.66	6.04881	0.79	7422	6674	Proximal A/P
AGCACTTAGTATTGCA-1	13431	4542	11090	5657	1.04924	0.81	5.38299	0.46	6610	6020	Proximal A/P
AGCACTTAGTTGGATC-1	2383	1271	2348	1260	0.893878	0.4	5.19481	0.36	1442	1377	Distal Middle
AGCACTTAGTTTGGTA-1	9875	4054	15779	7755	0.957617	0.59	4.9876	0.25	9406	8154	Central
AGCAGGTAGAAACTGG-1	2795	1851	9567	4935	1.01624	0.75	5.2493	0.39	5723	5242	Distal Posterior
AGCAGGTAGAACCTGT-1	8287	3470	9435	4885	1.0922	0.87	5.39321	0.47	5629	5198	ICT/MCT
AGCAGGTAGACAACGA-1	12496	4531	24290	11555	0.822265	0.23	4.64226	0.13	14374	11983	Distal Posterior
AGCAGGTAGACAAGTG-1	24285	6524	43591	19184	1.04242	0.8	5.58228	0.58	25884	19763	Chondrocytes
AGCAGGTAGCTTCTCA-1	9620	3754	17075	8046	0.974164	0.64	5.90496	0.73	10027	8435	Proximal Anterior
AGCAGGTAGGCATGAA-1	15926	5251	21999	10702	0.795473	0.18	3.73448	0.01	13508	11296	Myoblasts
AGCAGGTAGTGTTGCG-1	18268	5692	46748	19719	0.760329	0.12	6.24898	0.84	27320	19958	ICT/MCT
AGCAGGTAGTGTTGTA-1	6259	3111	10428	5347	0.940767	0.54	5.89879	0.73	6070	5640	Distal Middle
AGCATCCCAAGGGTTG-1	8524	3541	13382	6668	0.960079	0.6	5.96717	0.76	7999	7099	Proximal A/P
AGCATTTCACAGCCAT-1	7448	3162	6144	3156	1.10948	0.9	6.16176	0.82	3660	3379	Epithelial
AGCATTTCAGCAAGGC-1	16796	5490	25641	12206	1.15095	0.93	5.19333	0.36	15406	12701	Distal Middle
AGCATTTCAGCATGTC-1	20560	5806	21785	10541	1.09767	0.88	5.51436	0.54	12944	11032	Proximal Posterior
AGCATTTCATAAACCT-1	9910	3729	9071	4629	1.0703	0.85	6.11708	0.81	5340	4894	Proximal Anterior
AGCATTTCATAAAGCA-1	9106	3723	11416	5726	0.916847	0.47	5.36353	0.45	6719	6035	Proximal A/P
AGCCAGTGTAACCACA-1	7709	3285	12049	6026	1.03288	0.78	5.96311	0.76	7128	6338	Proximal A/P
AGCCAGTGTAGGTTAT-1	17352	5413	27999	12611	0.879259	0.36	5.89276	0.73	16636	13050	Proximal Posterior
AGCCAGTGTTAGGCTA-1	14461	5104	18414	8969	0.851064	0.3	5.35651	0.45	10845	9389	Central
AGCCAGTGTTGTTCAC-1	8145	3435	11911	5972	0.965335	0.62	6.21712	0.84	7032	6288	Proximal A/P
AGCCAGTGTTTACTTG-1	9700	4087	19845	9788	0.995283	0.7	5.25093	0.39	11717	10224	Distal Anterior
AGCCGCTAGCAATAGG-1	16877	5420	21400	10189	0.749828	0.11	5.65368	0.62	12570	10652	Distal Middle
AGCCGCTAGTAGCGGG-1	7881	3598	17252	8580	0.960101	0.6	5.34672	0.44	10220	9037	Distal Middle
AGCCGCTAGTCAATCA-1	10936	4345	14230	6395	0.930282	0.51	7.73563	0.97	8274	6540	Distal Anterior
AGCCGCTAGTTCCTGC-1	8367	3738	17818	8833	1.03271	0.78	5.28831	0.41	10614	9240	Distal Middle
AGCCGCTAGTTTCCTG-1	11906	4471	21408	10384	0.722102	0.08	4.51436	0.1	12737	10754	Distal Middle
AGCCGGTTCAAGGACA-1	12392	4506	23760	11152	0.85929	0.31	4.71215	0.15	14064	11569	Central
AGCCGGTTCACGCATG-1	13163	4590	23416	10963	0.749369	0.11	5.14733	0.33	13995	11425	Distal Posterior
AGCCGGTTCGTTTCCA-1	13827	4622	1463	792	0.634518	0.02	6.95094	0.93	848	833	Proximal A/P
AGCCGGTTCTAGCTTT-1	17212	5326	18103	8400	0.912929	0.46	5.5228	0.55	10779	8840	Erythrocytes
AGCCTAAGTCATGCCC-1	10287	3939	12769	6464	1.04779	0.81	5.36364	0.45	7486	6771	Chondrocytes
AGCCTAAGTCGTTACT-1	8096	3565	6729	3502	0.866667	0.33	5.83153	0.7	3990	3751	Central
AGCCTAAGTGAGCAAG-1	8349	3656	15758	7896	0.927362	0.5	5.08381	0.3	9414	8333	ICT/MCT
AGCCTAAGTGGTTATG-1	4261	2112	15114	7610	0.634621	0.02	3.57584	0.01	8928	7945	Distal Middle
AGCCTAAGTTACCGGG-1	19085	5646	29350	13618	0.753428	0.11	5.54457	0.56	17304	14039	Proximal Posterior
AGCCTAAGTTAGTTGG-1	15758	5254	23772	11378	1.10911	0.9	5.33933	0.44	14209	11943	Distal Anterior
AGCCTAAGTTTGGCGG-1	11357	4399	7579	3903	0.795455	0.18	6.11241	0.81	4424	4139	Distal Anterior
AGCCTAGTCATCAGTA-1	19920	5669	4962	2637	0.804422	0.2	5.06073	0.29	2877	2769	Distal Anterior
AGCCTAGTCCAAGTGT-1	10581	4139	2967	1625	0.704545	0.06	4.73569	0.15	1816	1759	Distal Anterior
AGCCTAGTCCGCCTAT-1	10712	4257	1439	775	0.993333	0.69	5.67614	0.63	889	869	Central
AGCCTAGTCGCATTAA-1	9918	3861	9477	4870	1.056	0.82	5.15	0.33	5676	5181	Proximal Posterior
AGCCTCCGTACGGTAC-1	12974	4741	7303	3808	0.855746	0.31	5.69634	0.64	4267	4040	Distal Middle
AGCCTCCGTATTTGCC-1	22237	6030	5606	2927	0.857585	0.31	5.90274	0.73	3307	3136	ICT/MCT
AGCCTCCGTCACAGCG-1	22777	6335	48977	20542	0.988453	0.68	5.36044	0.45	29279	20777	Central
AGCCTCCGTCATAGAT-1	10978	4322	14005	6874	0.816735	0.22	5.56215	0.57	8291	7197	Distal Posterior
AGCCTCCGTCGCGCAA-1	9572	3637	5393	2794	0.81399	0.21	6.05178	0.79	3225	3030	Proximal Anterior
AGCCTCCGTGATTTGG-1	17217	5316	45221	19544	0.913629	0.46	5.21681	0.37	26881	19854	ICT/MCT
AGCCTCCGTGGAAACG-1	10644	4042	14418	7322	0.846307	0.28	4.11646	0.04	8650	7681	Myoblasts
AGCCTCCGTGTAACCA-1	10733	4173	20624	9718	1.0627	0.84	5.6206	0.6	12291	10119	Central
AGCCTCCGTTAACGGC-1	2481	1455	23925	11159	0.847222	0.29	4.92185	0.22	14087	11555	Distal Middle
AGCCTCCGTTAGGTGC-1	6830	3193	4352	2307	0.893805	0.4	5.21169	0.37	2581	2476	Central
AGCCTGGGTCACCTAT-1	18264	5333	1005	537	1.05435	0.82	12.1628	1	598	591	Proximal Posterior
AGCCTGGGTGAAACAA-1	17160	5358	20127	9985	1.03178	0.78	5.20908	0.36	12002	10533	Chondrocytes
AGCCTGGGTGCACGCA-1	10927	4194	10929	5615	1.12185	0.91	4.97143	0.24	6547	5997	ICT/MCT
AGCGATTTCCGGCTAA-1	6039	2897	3528	1880	0.588235	0.01	4.25907	0.05	2115	2051	Distal Middle
AGCGATTTCCTGGCTT-1	11059	4254	2998	1597	0.991176	0.69	5.39461	0.47	1771	1725	Proximal Anterior
AGCGATTTCGATTATG-1	5375	2777	6747	3551	0.893157	0.4	4.28936	0.06	4035	3801	Distal Middle
AGCGATTTCGCTTCTA-1	20078	5552	17348	8479	0.920201	0.48	4.96045	0.24	10529	9019	Myoblasts
AGCGATTTCGGTTTGG-1	12063	4336	16890	8085	1.10357	0.89	5.31631	0.43	10078	8417	Proximal Posterior
AGCGATTTCGTCAAGT-1	15708	5258	27520	12747	1.00172	0.71	5.0781	0.3	16382	13254	Distal Anterior
AGCGATTTCGTTAACA-1	14023	4923	30354	13770	0.691135	0.05	5.45359	0.51	17844	14245	Distal Middle
AGCGATTTCTAAGTGC-1	19632	5842	24240	11504	0.893861	0.4	6.2318	0.84	14306	11937	Distal Anterior
AGCGATTTCTTGCATT-1	4877	2554	8712	4426	0.785173	0.16	6.30005	0.85	5037	4650	Proximal A/P
AGCGCCTAGCCTGACA-1	9583	3849	10744	5473	0.980699	0.66	5.09129	0.3	6311	5764	ICT/MCT
AGCGCCTAGTTATCTC-1	12170	4282	11561	5874	1.07389	0.85	5.29063	0.41	6989	6285	Myoblasts
AGCGCTCAGAGCCGCT-1	8216	3435	6196	3248	0.996769	0.7	7.12183	0.94	3633	3400	Chondrocytes
AGCGCTCAGCGCTCAA-1	16204	5411	2967	1628	0.719925	0.07	4.37784	0.07	1791	1757	Distal Middle
AGCGCTCAGGAAGCAC-1	16864	5198	22297	10557	0.876506	0.36	5.43457	0.5	13181	10997	Distal Middle
AGCGCTCAGGATAAAC-1	9042	3691	6548	3416	1.092	0.87	5.13615	0.32	3902	3657	Proximal Anterior
AGCGCTCAGGATGATG-1	7820	3559	18516	9204	0.775194	0.15	5.74708	0.67	10864	9648	Distal Middle
AGCGCTCAGGATTGCT-1	11923	4490	5763	3091	1.05897	0.83	4.86687	0.2	3490	3324	Central
AGCGCTCAGGGTGAAC-1	8021	3545	11618	5972	1.1016	0.89	4.59236	0.12	6924	6333	Distal Middle
AGCGCTCAGTGAGGGT-1	7936	3439	2739	1451	0.806723	0.2	4.54799	0.11	1619	1540	Proximal Anterior
AGCGGACCAACCCTCC-1	16347	4929	15928	8000	0.942866	0.55	3.25441	0	9758	8353	Myoblasts
AGCGGACCACAAAGAC-1	13925	4785	21555	10422	0.909985	0.45	5.02474	0.27	12910	10846	Distal Middle
AGCGGACCACCATATG-1	9430	3899	12639	6394	0.929812	0.51	5.42905	0.49	7428	6743	Proximal Posterior
AGCGGACCACTAAGTT-1	7592	3287	11042	5608	1.07106	0.85	5.57766	0.58	6570	5928	Central
AGCGGATAGGCGGATG-1	10068	4078	23501	11368	0.801015	0.19	3.68973	0.01	14454	12012	Central
AGCGGATAGGTTTGCG-1	10756	4146	7065	3713	0.988081	0.68	5.26666	0.4	4153	3919	Chondrocytes
AGCGGATAGTCAGGCC-1	20824	5589	29623	13587	0.953764	0.58	5.2498	0.39	17766	13954	Myoblasts
AGCGGATAGTTTGGGT-1	5167	2711	2751	1441	0.827243	0.24	5.23558	0.38	1635	1534	Chondrocytes
AGCGTGCTCATCAGTA-1	12041	4490	19793	9723	0.96841	0.63	5.05796	0.29	11894	10269	Proximal A/P
AGCGTGCTCATCCTCA-1	8702	3716	12207	6253	1.11239	0.9	4.78737	0.17	7437	6685	Distal Middle
AGCGTGCTCCGGGACT-1	8218	3561	7639	3956	0.964422	0.61	4.9207	0.22	4475	4158	Distal Posterior
AGCGTGCTCGACAAAG-1	10137	4026	17403	8365	1.0632	0.84	5.5758	0.58	10337	8755	Central
AGCGTGCTCGCTAAAC-1	9631	3791	10311	5274	0.956324	0.59	5.8459	0.71	6082	5564	Proximal A/P
AGCGTGCTCGTTATCT-1	20168	5844	26844	12694	0.956491	0.59	5.49716	0.53	15998	13241	Distal Middle
AGCGTGCTCTTAGCGG-1	14486	5089	22049	10547	0.830496	0.25	5.21519	0.37	13185	10997	Distal Middle
AGCTAAACAAGGTGCA-1	14126	4692	13162	6575	1.05735	0.83	6.17812	0.82	7818	6916	Proximal A/P
AGCTAAACAATATACC-1	9443	3492	3069	1633	1.06477	0.84	5.0323	0.27	1875	1774	Myeloid Cells
AGCTAAACACCAGCAT-1	10591	4134	2745	1458	0.823232	0.24	7.47737	0.96	1570	1521	Distal Posterior
AGCTAAACAGGCCTTG-1	13194	4802	20994	10276	0.69671	0.05	4.17315	0.04	12606	10768	Distal Middle
AGCTAAACATAGCGAG-1	11206	4319	19643	9665	0.814772	0.22	4.97146	0.24	11798	10149	Proximal Anterior
AGCTAAACATCAGTAT-1	15078	4975	24719	11537	0.941256	0.55	5.01781	0.27	14793	11929	Central
AGCTAAACATTATCCC-1	5054	2507	1391	756	0.881579	0.37	5.55001	0.56	809	800	ICT/MCT
AGCTAACTCACACAGT-1	6244	3079	15466	7642	0.88206	0.37	5.12332	0.32	9173	8028	Proximal Posterior
AGCTAACTCAGCACCA-1	15654	4891	10114	5056	0.888889	0.39	6.15798	0.82	5890	5334	ICT/MCT
AGCTAACTCCCGTTGT-1	14884	5033	23644	11265	0.736079	0.09	4.4704	0.09	14109	11702	Distal Anterior
AGCTAACTCCGGAACC-1	2169	1430	2800	1511	1.1411	0.92	6.00612	0.77	1650	1617	Chondrocytes
AGCTAACTCCTTAGTT-1	12198	4477	20129	9805	0.763014	0.13	4.3366	0.07	11953	10112	Distal Posterior
AGCTAACTCCTTCTAG-1	16905	5198	24748	11576	0.883793	0.38	5.34427	0.44	14561	12002	Proximal Posterior
AGCTAACTCGCTAAGT-1	8527	3535	13467	6650	0.900193	0.42	6.29757	0.85	7801	6917	Chondrocytes
AGCTAACTCGCTATGG-1	9634	4052	5947	3150	1.00633	0.72	5.89411	0.73	3533	3341	Central
AGCTAACTCGGTAACT-1	15238	4726	11028	5611	1.15453	0.93	5.09545	0.3	6688	6017	Myoblasts
AGCTAACTCTGGTCCT-1	15266	4771	6273	3134	0.803073	0.19	5.86613	0.72	3685	3353	Epithelial
AGCTAACTCTTGCAAA-1	10518	4079	1169	611	0.597938	0.01	6.15855	0.82	671	651	ICT/MCT
AGCTACGTCATGCTTT-1	11494	4277	20850	9767	1.35903	0.98	5.37804	0.46	12641	10254	Ectoderm
AGCTACGTCCCGTTAC-1	9614	3651	11754	5968	0.93736	0.53	5.91937	0.74	6995	6330	Proximal A/P
AGCTACGTCTCCATGC-1	7631	3314	12286	6070	0.899713	0.42	5.82169	0.7	7183	6405	Chondrocytes
AGCTACTAGGAACCAA-1	12750	4229	17281	8543	1.01501	0.74	4.20858	0.05	10571	8995	Myoblasts
AGCTACTAGGGCCATC-1	8770	3675	15234	7596	0.886471	0.38	5.42639	0.49	9039	8050	Central
AGCTACTAGGGTTATC-1	9423	3828	12877	6550	0.914758	0.47	4.83596	0.19	7673	6948	Central
AGCTACTAGGTCATTA-1	9444	3798	9591	4925	0.964519	0.61	5.96903	0.76	5641	5216	Proximal A/P
AGCTACTAGGTGAGAC-1	6639	2895	5246	2706	1.15058	0.93	7.07903	0.94	3073	2877	Proximal A/P
AGCTACTAGTTAGACC-1	12467	4289	19827	9318	0.900283	0.42	6.07034	0.79	11659	9663	ICT/MCT
AGCTACTAGTTGGCCA-1	16187	5342	26758	12517	0.88267	0.37	4.92278	0.22	15886	13032	Distal Middle
AGCTAGTTCAATAGCC-1	10248	4038	1613	872	0.736318	0.09	8.1448	0.98	939	923	Chondrocytes
AGCTAGTTCACGCATG-1	8549	3491	5850	3073	0.889685	0.39	5.17944	0.35	3449	3269	Proximal A/P
AGCTAGTTCAGCACGC-1	14031	4336	5013	2570	1.31126	0.98	6.28383	0.85	2930	2712	Vasculature Cells
AGCTAGTTCCTAAGTA-1	10715	3983	20020	9519	0.869957	0.34	5.4091	0.48	11853	9971	Chondrocytes
AGCTAGTTCCTAGTTT-1	16473	5057	16252	8117	0.743513	0.1	4.40017	0.08	9717	8567	Epithelial
AGCTAGTTCGTAATCA-1	17566	5488	1949	1062	0.810924	0.21	4.33413	0.07	1161	1147	Proximal A/P
AGCTATATCAAGCCTG-1	9170	3612	2878	1497	0.821229	0.23	6.22305	0.84	1744	1635	Proximal Anterior
AGCTATATCACAGCGC-1	7768	3429	14700	7353	1.05426	0.82	5.10179	0.31	8697	7749	Distal Anterior
AGCTATATCATGGTGT-1	9738	3837	15924	8052	0.986171	0.67	4.23606	0.05	9641	8493	Central
AGCTATATCCTTAGGG-1	11834	4126	15892	7834	0.734985	0.09	5.05004	0.28	9499	8164	Proximal Posterior
AGCTATATCGTACCGA-1	9956	3929	10212	5226	1.02488	0.76	4.45979	0.09	6088	5487	Central
AGCTATATCGTTAGCG-1	14160	4767	29413	13408	0.879372	0.37	5.84137	0.71	17305	13826	Proximal Anterior
AGCTATATCGTTTCCA-1	13917	4802	12436	6312	1.23498	0.97	4.92384	0.22	7342	6597	Proximal Anterior
AGCTCATAGCAAGGGT-1	18468	5487	37554	16748	0.745611	0.1	5.17367	0.34	22446	17260	Central
AGCTCATAGCAATAGG-1	2910	1095	3562	1767	0.785536	0.16	6.32701	0.86	2137	1916	Erythrocytes
AGCTCATAGCATGCAT-1	13721	4705	24245	11241	0.797963	0.18	5.01666	0.26	14490	11765	Distal Middle
AGCTCATAGCCTGACA-1	13182	4720	10643	5471	0.863419	0.32	5.08182	0.3	6225	5762	Chondrocytes
AGCTCATAGCCTGGTA-1	19553	5678	28838	13202	0.900057	0.42	5.25879	0.39	17018	13609	Proximal Anterior
AGCTCATAGCGAGGTG-1	19910	5940	37101	16481	1.02517	0.76	5.10974	0.31	22037	16878	Distal Middle
AGCTCATAGCGTGCGT-1	8363	3357	15237	7558	1.07889	0.86	5.36235	0.45	9206	7987	Myoblasts
AGCTCATAGGAACCAA-1	19421	5567	22685	10736	0.984615	0.67	5.40599	0.48	13283	11120	Chondrocytes
AGCTCATAGGCATGAA-1	15764	5001	18831	8909	0.882994	0.37	5.91865	0.74	11073	9270	Chondrocytes
AGCTCATAGGTCATTA-1	22258	6181	5096	2691	0.925373	0.5	5.31757	0.43	3014	2871	Distal Anterior
AGCTCATAGGTGCTGC-1	12908	4318	20780	9847	0.721656	0.08	3.98383	0.03	12592	10228	ICT/MCT
AGCTCATAGTAACAGG-1	10320	4150	15757	7800	0.817927	0.22	5.36941	0.46	9193	8129	ICT/MCT
AGCTCATAGTCTCACC-1	14078	4714	17381	8527	0.776095	0.15	4.70988	0.15	10295	8940	Proximal Anterior
AGCTCATAGTTAGACC-1	11290	4323	9460	4878	0.993584	0.69	5.77201	0.68	5593	5208	ICT/MCT
AGCTCATAGTTAGAGG-1	13050	4705	21834	10477	0.666971	0.03	5.36377	0.45	12945	10973	Distal Middle
AGCTCATAGTTAGCCG-1	8557	3655	12564	6358	0.93923	0.54	5.63206	0.61	7450	6705	Chondrocytes
AGCTGCTCAAGTTATC-1	11259	4252	11031	5610	0.889685	0.39	4.71878	0.15	6510	5949	Proximal A/P
AGCTGCTCAATGAAGC-1	24080	6397	14381	7082	0.89476	0.41	5.47717	0.52	8531	7466	Proximal Anterior
AGCTGCTCAATGCCTA-1	9635	3811	6780	3571	1.14693	0.93	5.66424	0.63	4055	3818	Proximal A/P
AGCTGCTCACATAACT-1	15110	4691	7385	3777	0.817241	0.22	5.51484	0.54	4304	4015	ICT/MCT
AGCTGCTCACGGTTTA-1	22083	6039	26838	12413	1.13487	0.92	6.18458	0.83	15726	12822	Chondrocytes
AGCTGCTCAGGTTTGC-1	18233	5611	2705	1452	0.956044	0.59	8.75924	0.98	1605	1570	Distal Anterior
AGCTTAATCAATCTCT-1	6365	2764	3073	1634	1.27273	0.98	5.81676	0.7	1855	1770	Epithelial
AGCTTAATCACAGCCA-1	8363	3413	9957	4998	0.887166	0.39	6.73845	0.92	5829	5264	Proximal A/P
AGCTTAATCCACCTGT-1	16910	5054	17430	8463	1.03723	0.79	6.29493	0.85	10168	8753	ICT/MCT
AGCTTAATCCGCCTCA-1	13821	4716	25915	11860	0.917026	0.47	5.77785	0.68	15279	12276	Distal Middle
AGCTTAATCCTTGAGG-1	8509	3330	11315	5671	0.864539	0.33	5.17791	0.35	6850	6067	Myoblasts
AGCTTAATCGCCTGTT-1	11513	4543	10897	5609	0.951083	0.57	5.13434	0.32	6538	6035	Distal Middle
AGCTTAATCTCAATTC-1	8595	3291	11689	5905	0.936319	0.53	4.51532	0.1	7087	6233	Myoblasts
AGCTTAATCTGGCAAT-1	8602	3663	2276	1235	0.951613	0.58	3.90248	0.02	1381	1346	Central
AGCTTCCTCCTCACTA-1	16060	4923	17663	8438	0.913043	0.46	5.63802	0.61	10344	8732	Proximal Posterior
AGCTTCCTCCTTGTTG-1	9836	3730	4856	2543	0.908333	0.45	5.515	0.54	2805	2672	Proximal A/P
AGCTTCCTCGGTACGC-1	16142	5233	22524	10534	0.899698	0.42	5.47691	0.52	13352	10944	ICT/MCT
AGCTTCCTCTAACCTT-1	19990	5593	8944	4393	0.68552	0.04	8.01499	0.97	5168	4624	Distal Middle
AGCTTCCTCTGTAAGC-1	8857	3698	15833	7585	0.695541	0.05	6.47783	0.89	9212	7873	Proximal Posterior
AGCTTCCTCTTGCTAT-1	14094	4809	21791	10332	0.802305	0.19	5.00421	0.26	12900	10770	Distal Middle
AGCTTCCTCTTGTCCA-1	17514	5359	4512	2421	0.805116	0.2	4.08121	0.03	2681	2574	Distal Posterior
AGCTTCCTCTTGTTCG-1	9353	3781	13348	6641	0.848777	0.29	5.42919	0.49	7904	6997	Proximal Anterior
AGCTTGGTCATGCCTC-1	13426	4612	12878	6404	0.75786	0.12	5.28145	0.41	7689	6819	Central
AGCTTGGTCATTAGCA-1	10338	4033	4042	2148	0.929062	0.51	5.13257	0.32	2391	2301	Distal Anterior
AGCTTGGTCCGCCTCA-1	9223	3897	4221	2243	0.94709	0.56	5.66101	0.62	2560	2417	Central
AGCTTGGTCGGTCAGC-1	8999	3623	3534	1885	0.868583	0.34	4.76298	0.16	2065	1990	Proximal Posterior
AGCTTGGTCTAAATCG-1	9811	3874	3342	1789	0.83631	0.26	5.60868	0.6	1975	1914	Proximal A/P
AGCTTGGTCTGTTCAT-1	16477	5410	13837	6953	0.875386	0.35	5.10918	0.31	8192	7351	Distal Anterior
AGCTTTAAGAATCGCT-1	9097	3889	12921	6470	1.01183	0.74	5.19191	0.35	7662	6832	Central
AGCTTTAAGCTAATCA-1	11881	4352	19974	9394	0.810249	0.21	5.01936	0.27	11770	9711	Distal Middle
AGCTTTAAGCTTATGA-1	20795	5969	27749	12551	1.11206	0.9	5.05487	0.28	16705	12920	Distal Middle
AGCTTTAAGCTTCCCG-1	11340	4063	24736	11384	0.688214	0.05	5.04748	0.28	14563	11775	Distal Posterior
AGCTTTAAGGGTGGAT-1	15240	5312	24556	11623	0.820614	0.23	5.2559	0.39	14598	12151	Distal Middle
AGGAAACGTAACAGGG-1	11269	4419	19467	9590	0.898834	0.42	5.25526	0.39	11485	10084	Distal Middle
AGGAAACGTAACCACA-1	11882	4300	20081	9507	0.807716	0.2	6.20577	0.83	11910	9909	Distal Posterior
AGGAAACGTAATGACT-1	9543	3844	16211	8078	1.2058	0.96	4.89138	0.21	9747	8581	Central
AGGAAACGTCGACTAA-1	13419	4530	17835	8567	0.800774	0.19	7.39058	0.96	10426	8971	Distal Anterior
AGGAAACGTTTGACCT-1	8457	3475	7183	3724	0.941736	0.55	5.73987	0.66	4248	3955	Proximal A/P
AGGAAACGTTTGTGGA-1	8154	3656	19442	9696	1.06066	0.83	4.329	0.06	11572	10177	Distal Middle
AGGAACCAGAAGGTGC-1	7024	3228	13653	6794	0.993174	0.69	5.50509	0.54	8015	7093	Chondrocytes
AGGAACCAGACACCGC-1	12423	4378	8173	4157	0.636092	0.02	4.80505	0.18	4835	4449	Central
AGGAACCAGACTTATG-1	9119	3647	12582	6305	0.903022	0.43	6.98404	0.94	7332	6578	Proximal A/P
AGGAACCAGCAAGATG-1	8682	3569	4510	2406	0.888668	0.39	4.68598	0.14	2637	2549	ICT/MCT
AGGAACCAGCAAGGTA-1	10963	4128	15357	7546	0.931515	0.52	5.40135	0.48	9115	7984	ICT/MCT
AGGAACCAGCACAGGG-1	7643	3350	12088	6179	1.32283	0.98	4.66916	0.13	7283	6542	Central
AGGAACCAGCTCCCTG-1	9883	4038	19917	9649	0.768243	0.13	4.67225	0.14	11864	10051	Central
AGGAACCAGGAGTCGG-1	9686	4163	16587	8337	0.956122	0.59	4.76655	0.16	9923	8874	Distal Middle
AGGAACCAGGGATGAC-1	10665	3905	13517	6679	0.911551	0.46	6.61083	0.9	7993	7024	Proximal A/P
AGGAACCAGGTTACGT-1	16779	5072	10233	5291	0.94052	0.54	3.82011	0.02	6207	5632	Myoblasts
AGGAACCAGTATCGCG-1	6983	3193	13373	6740	0.946393	0.56	5.73106	0.66	7959	7149	ICT/MCT
AGGAACCAGTCATCCC-1	20322	5850	39531	17297	0.914278	0.47	4.36077	0.07	24247	17759	Myoblasts
AGGAACCAGTGCTGTG-1	7468	3341	10054	5116	0.910866	0.46	6.14671	0.82	5910	5376	Chondrocytes
AGGAACCAGTTAACCA-1	10298	4029	14653	7357	1.0502	0.81	5.42358	0.49	8837	7815	ICT/MCT
AGGAACCAGTTATGGC-1	21657	6019	27716	13099	0.868816	0.34	5.58268	0.58	16395	13580	Chondrocytes
AGGAACCAGTTGGGCC-1	9105	3736	19011	9301	0.960563	0.6	4.28849	0.06	11546	9745	Central
AGGAACGGTAGGATTT-1	8612	3625	22570	10947	0.740857	0.1	4.4273	0.08	13365	11362	Distal Middle
AGGAACGGTCCCGGAA-1	11239	3981	5974	2677	1.74103	0.99	7.39546	0.96	3770	2807	Distal Middle
AGGAACGGTCGCAATA-1	10649	4150	4471	2362	0.654574	0.03	4.86678	0.2	2629	2516	Distal Posterior
AGGAACGGTCTATCGT-1	11878	4417	4528	2381	0.665912	0.03	4.93221	0.23	2668	2540	Proximal Anterior
AGGACGTAGAGCCGCT-1	10557	3716	16804	7892	0.824553	0.24	6.29256	0.85	9839	8150	Proximal Anterior
AGGACGTAGCAAACCT-1	11822	4424	16752	8396	0.908174	0.45	5.17053	0.34	9850	8836	Distal Middle
AGGACGTAGCATTATG-1	7388	3291	12239	6120	1.03123	0.78	5.54073	0.56	7273	6453	Proximal A/P
AGGACGTAGCTAGAAG-1	10740	4264	5370	2826	0.670374	0.04	5.80685	0.69	3189	3028	Distal Middle
AGGACGTAGCTCCCTG-1	21769	5983	40331	17513	0.848303	0.29	5.53653	0.56	24031	18017	Proximal Anterior
AGGACGTAGGCCGGAA-1	8009	3328	15940	7976	1.03411	0.78	4.68282	0.14	9537	8425	Proximal Anterior
AGGACTAAGCCTGGTA-1	9392	3871	19743	9512	0.762571	0.13	4.9263	0.22	11727	9913	Proximal Posterior
AGGACTAAGCGAGTAA-1	8787	3847	14756	7397	0.901515	0.43	5.60001	0.59	8788	7820	Distal Middle
AGGACTAAGGAAGCTA-1	8072	3537	16653	8234	0.915019	0.47	5.606	0.6	9837	8654	Distal Middle
AGGACTAAGGAAGTAT-1	9838	3889	15361	7337	0.717819	0.07	5.93458	0.75	8927	7653	Distal Anterior
AGGACTAAGGCGGATG-1	8389	3620	22240	10302	0.936944	0.53	6.91188	0.93	13046	10684	Proximal Posterior
AGGACTAAGTATTGGC-1	15044	5123	15980	7845	0.850873	0.29	5.24869	0.39	9458	8278	Distal Posterior
AGGAGCTAGACTTATG-1	9911	3776	19301	9108	1.08623	0.87	6.04905	0.79	11443	9480	Central
AGGAGCTAGCATGGTT-1	8531	3422	17431	8401	0.687608	0.05	4.80708	0.18	10376	8720	Proximal Anterior
AGGAGCTAGCCAGGTC-1	8427	3188	8465	4345	1.29008	0.98	5.26378	0.4	5180	4662	Myeloid Cells
AGGAGCTAGCCTGACA-1	12537	4693	18216	9095	0.97618	0.65	5.35628	0.45	10787	9494	Distal Anterior
AGGAGCTAGCCTGTTC-1	19688	5545	29282	13261	1.02968	0.77	4.57662	0.11	17519	13674	Myoblasts
AGGAGCTAGCGAAGTA-1	11910	4374	19815	9322	1.07195	0.85	5.96601	0.76	11697	9669	Distal Anterior
AGGAGCTAGCTGGCTA-1	9354	3580	14656	7278	1.23775	0.97	4.64417	0.13	8930	7779	Myoblasts
AGGAGCTAGGAAGCAC-1	9109	3634	13127	6634	1.25308	0.97	4.92478	0.22	7862	6978	Proximal Anterior
AGGAGCTAGGCGCTAC-1	8055	3275	10003	5156	1.15371	0.93	5.6467	0.62	5997	5515	Myoblasts
AGGAGCTAGGCTGTGC-1	8938	3780	19028	9156	0.938915	0.54	5.75467	0.67	11353	9638	Chondrocytes
AGGAGCTAGTATTGCA-1	8658	3630	20596	9639	0.758899	0.12	5.11711	0.31	12439	10106	Proximal Posterior
AGGAGCTAGTATTGGC-1	7954	3525	14357	7145	0.978589	0.65	5.85297	0.71	8514	7549	ICT/MCT
AGGAGCTAGTTTGCGG-1	6664	2996	14490	7227	0.861265	0.32	6.32136	0.86	8566	7686	Proximal A/P
AGGATATAGAATGACG-1	9110	3894	15268	7654	1.09656	0.88	4.64312	0.13	9123	8050	Central
AGGATATAGAGCCGCT-1	7686	3315	13620	6809	1.0698	0.85	6.31829	0.86	8042	7160	Proximal Anterior
AGGATATAGATTGAGG-1	1778	1091	9703	5003	1.47408	0.99	4.60152	0.12	6010	5447	Epithelial
AGGATATAGCAAGGAC-1	8221	3398	8764	4280	0.791911	0.17	5.26525	0.4	5189	4454	Epithelial
AGGATATAGCTTACTT-1	15747	5009	33583	15174	0.73468	0.09	5.39631	0.47	19782	15654	Distal Middle
AGGATATAGTGTGATC-1	11271	4185	11111	5488	0.905589	0.44	6.72907	0.92	6573	5833	Proximal Anterior
AGGATATAGTTCCCAC-1	15358	5239	27441	12663	0.977866	0.65	6.03992	0.78	16252	13061	Ectoderm
AGGATCCGTCATAACG-1	16672	5185	6254	3240	0.809929	0.21	6.17214	0.82	3607	3388	Chondrocytes
AGGATCCGTTAAGCCA-1	18336	5460	30542	13999	0.976438	0.65	5.60256	0.59	17960	14286	Distal Posterior
AGGATCCGTTAATGCG-1	8245	3467	15414	7654	1.0501	0.81	4.80534	0.18	9167	8022	ICT/MCT
AGGATCCGTTAGGCTA-1	11796	4336	15890	7952	0.871645	0.34	5.29104	0.41	9345	8352	Distal Posterior
AGGATCCGTTGAGGTC-1	2862	1799	21423	10323	0.875498	0.36	4.94862	0.23	12902	10925	Distal Anterior
AGGATCCGTTGCACGG-1	20569	5937	43247	18541	0.934809	0.52	5.23917	0.38	25680	18888	Proximal Posterior
AGGATCCGTTGTCCAT-1	23539	6550	10481	5322	0.780064	0.15	5.20437	0.36	6225	5631	Epithelial
AGGATGCAGCATGTCG-1	7012	3151	12796	6422	0.983542	0.67	5.86888	0.72	7626	6751	Myoblasts
AGGATGCAGCCTGTTC-1	23540	6299	38551	16941	1.09348	0.88	5.54676	0.56	23149	17423	Myoblasts
AGGATGCAGGCTACAT-1	8974	3686	12176	6166	1.20798	0.96	5.81121	0.69	7294	6511	Proximal Posterior
AGGATGCAGGGACGCA-1	8960	3615	19091	9008	1.06545	0.84	6.67019	0.91	11205	9418	Proximal Anterior
AGGATGCAGGGTCCAC-1	7424	3171	6192	3325	0.98309	0.66	3.56233	0.01	3870	3632	Myoblasts
AGGATGCAGGTTACGT-1	8967	3747	15503	7724	0.900175	0.42	5.2514	0.39	9202	8178	ICT/MCT
AGGATGCAGTAACTCA-1	10707	3791	22208	10059	0.803067	0.19	5.84528	0.71	13410	10416	Proximal Anterior
[truncated: 10,866 more rows]

## Sheet: Table S2 Motifs
Enhancer Type	Evidence	Motif Name	FDR	Consensus	P-value	Fold Change	% Motif Instance in Target	% Motif Instance in Background
VISTA	HiCorMultiome	NFY(CCAAT)/Promoter/Homer	2.12833e-08	RGCCAATSRG	1e-10	1.56723	0.6294	0.4016
VISTA	HiCorMultiome	MA0701.2:::LHX9	1.06417e-06	CTAATTAR	1e-08	1.46535	0.6471	0.4416
VISTA	HiCorMultiome	MA0630.1:::SHOX	6.72105e-06	YTAATTRR	1e-07	1.57342	0.5529	0.3514
VISTA	HiCorMultiome	MA0065.2:::Pparg::Rxra	3.36053e-05	STRGGGCAAAGGTCA	1e-06	1.3251	0.7353	0.5549
VISTA	HiCorMultiome	MA0853.1:::Alx4	3.36053e-05	CGCRTTAATTAATHHNC	1e-06	1.51012	0.5	0.3311
VISTA	HiCorMultiome	MA0606.2:::Nfat5	3.36053e-05	HNATGGAAAATD	1e-06	1.22705	0.8647	0.7047
VISTA	HiCorMultiome	MA0074.1:::RXRA::VDR	3.36053e-05	GGGTCAHNGRGTTCA	1e-06	1.79319	0.3529	0.1968
VISTA	HiCorMultiome	MA1566.2:::TBX3	3.36053e-05	RAGGTGTGAAV	1e-06	1.48796	0.4882	0.3281
VISTA	HiCorMultiome	MA0708.2:::MSX2	0.000232182	SCAATTAR	1e-05	1.27352	0.8176	0.642
VISTA	HiCorMultiome	Zic3(Zf)/mES-Zic3-ChIP-Seq(GSE37889)/Homer	0.000232182	GGCCYCCTGCTGDGH	1e-05	1.59276	0.4353	0.2733
VISTA	HiCorMultiome	MA1628.1:::Zic1::Zic2	0.000232182	CVCAGCAGGNV	1e-05	1.30527	0.6294	0.4822
VISTA	HiCorMultiome	MA0688.1:::TBX2	0.000232182	WAGGTGTGAAA	1e-05	1.32422	0.6294	0.4753
VISTA	HiCorMultiome	MA1629.1:::Zic2	0.00157654	NDCACAGCAGGGRG	0.0001	1.31062	0.7	0.5341
VISTA	HiCorMultiome	MA0700.2:::LHX2	0.00157654	WWCCAATTADH	0.0001	1.30234	0.7353	0.5646
VISTA	HiCorMultiome	RXR(NR),DR1/3T3L1-RXR-ChIP-Seq(GSE13511)/Homer	0.00157654	TAGGGCAAAGGTCA	0.0001	1.28235	0.7294	0.5688
VISTA	HiCorMultiome	MA1615.1:::Plagl1	0.00157654	NNCTGGGGCCASN	0.0001	1.31014	0.6176	0.4714
VISTA	HiCorMultiome	MA0160.2:::NR4A2	0.00157654	BTAAAGGTCA	0.0001	1.27844	0.6529	0.5107
VISTA	HiCorMultiome	Atf4(bZIP)/MEF-Atf4-ChIP-Seq(GSE35681)/Homer	0.0100551	MTGATGCAAT	0.001	1.54051	0.3118	0.2024
VISTA	HiCorMultiome	MA0768.2:::Lef1	0.0100551	NNBCCTTTGATSTN	0.001	1.16724	0.7824	0.6703
VISTA	HiCorMultiome	MA0648.1:::GSC	0.0100551	VCTAATCCSY	0.001	1.26738	0.5176	0.4084
VISTA	HiCorMultiome	LEF1(HMG)/H1-LEF1-ChIP-Seq(GSE64758)/Homer	0.0100551	CCTTTGATST	0.001	1.26005	0.6706	0.5322
VISTA	HiCorMultiome	Lhx1(Homeobox)/EmbryoCarcinoma-Lhx1-ChIP-Seq(GSE70957)/Homer	0.0100551	NNYTAATTAR	0.001	1.13356	0.9353	0.8251
VISTA	HiCorMultiome	MA1476.2:::Dlx5	0.0100551	NWGCAATTAGNN	0.001	1.30773	0.5941	0.4543
VISTA	HiCorMultiome	MA0697.2:::Zic3	0.0100551	CNCAGCAGGAGVB	0.001	1.18959	0.7059	0.5934
VISTA	HiCorMultiome	MA0908.1:::HOXD11	0.0100551	GTCGTAAAAW	0.001	1.29076	0.5882	0.4557
VISTA	HiCorMultiome	MA0885.2:::Dlx2	0.0100551	NDGCAATTAGNN	0.001	1.2074	0.6235	0.5164
VISTA	HiCorMultiome	MA0090.3:::TEAD1	0.0100551	NNACATTCCAGSN	0.001	1.1995	0.6235	0.5198
VISTA	HiCorMultiome	MA1603.1:::Dmrt1	0.0100551	GWTACAAAGTAWC	0.001	1.26725	0.4647	0.3667
VISTA	HiCandMultiome	NFY(CCAAT)/Promoter/Homer	2.55e-08	RGCCAATSRG	1e-10	3.97199	0.6522	0.1642
VISTA	HiCandMultiome	MA0648.1:::GSC	1.42e-05	VCTAATCCSY	1e-07	3.82927	0.5652	0.1476
VISTA	HiCandMultiome	MA0070.1:::PBX1	7.98e-05	HCATCAATCAAW	1e-06	3.14088	0.5217	0.1661
VISTA	HiCandMultiome	MA0626.1:::Npas2	7.98e-05	NSCACGTGTN	1e-06	3.91667	0.5217	0.1332
VISTA	HiCandMultiome	MA1525.2:::NFATC4	7.98e-05	AATGGAAAMW	1e-06	2.57519	0.7826	0.3039
VISTA	HiCandMultiome	MA0490.2:::JUNB	0.000364857	NNATGACTCATNN	1e-05	2.98378	0.4783	0.1603
VISTA	HiCandMultiome	Six1(Homeobox)/Myoblast-Six1-ChIP-Chip(GSE20150)/Homer	0.000364857	GKVTCADRTTWC	1e-05	6.07751	0.4783	0.0787
VISTA	HiCandMultiome	MA1644.1:::NFYC	0.000364857	RRCCAATCAGM	1e-05	6.88201	0.4783	0.0695
VISTA	HiCandMultiome	MA1114.1:::PBX3	0.000364857	NNNTGAGTGACAGGCNN	1e-05	13.2861	0.4783	0.036
VISTA	HiCandMultiome	MA1633.2:::BACH1	0.000364857	ATGACTCAT	1e-05	25.7151	0.4783	0.0186
VISTA	HiCandMultiome	MA0491.2:::JUND	0.000364857	NNATGACTCATNN	1e-05	3.59539	0.6087	0.1693
VISTA	HiCandMultiome	MA0060.3:::NFYA	0.00250392	RRCCAATCAGM	0.0001	5.03824	0.4348	0.0863
VISTA	HiCandMultiome	MA0677.1:::Nr2f6	0.00250392	RRGGTCAAAGGTCA	0.0001	48.8539	0.4348	0.0089
VISTA	HiCandMultiome	MA0025.2:::NFIL3	0.00250392	NRTTATGYAATHN	0.0001	4.9977	0.4348	0.087
VISTA	HiCandMultiome	MA0768.2:::Lef1	0.00250392	NNBCCTTTGATSTN	0.0001	1.88388	0.8696	0.4616
VISTA	HiCandMultiome	Tcf3(HMG)/mES-Tcf3-ChIP-Seq(GSE11724)/Homer	0.0121619	ASWTCAAAGG	0.001	22.6185	0.3913	0.0173
VISTA	HiCandMultiome	MA0608.1:::Creb3l2	0.0121619	GCCACGTGT	0.001	3.68456	0.3913	0.1062
VISTA	HiCandMultiome	IRF3(IRF)/BMDM-Irf3-ChIP-Seq(GSE67343)/Homer	0.0121619	AGTTTCAKTTTC	0.001	5.2807	0.3913	0.0741
VISTA	HiCandMultiome	MA0150.2:::Nfe2l2	0.0121619	CASVATGACTCAGCA	0.001	2.32778	0.3913	0.1681
VISTA	HiCandMultiome	MA0908.1:::HOXD11	0.0121619	GTCGTAAAAW	0.001	2.45835	0.6522	0.2653
VISTA	HiCandMultiome	MA1148.1:::PPARA::RXRA	0.0121619	AWNTRGGTCAAAGGTCAN	0.001	2.14751	0.6522	0.3037
VISTA	HiCandMultiome	PRDM1(Zf)/Hela-PRDM1-ChIP-Seq(GSE31477)/Homer	0.0121619	ACTTTCACTTTC	0.001	2.45853	0.5217	0.2122
VISTA	HiCandMultiome	Zic2(Zf)/ESC-Zic2-ChIP-Seq(SRP197560)/Homer	0.0121619	CHCAGCRGGRGG	0.001	2.59037	0.5217	0.2014
VISTA	HiCandMultiome	MA1137.1:::FOSL1::JUNB	0.0121619	NKATGACTCATNN	0.001	3.08151	0.5217	0.1693
VISTA	HiCandMultiome	MA0051.1:::IRF2	0.0121619	GGAAAGYGAAASCRWWWC	0.001	1.84452	0.7391	0.4007
VISTA	HiCandMultiome	MA0811.1:::TFAP2B	0.0121619	TGCCCYRRGGCA	0.001	2.65902	0.3478	0.1308
VISTA	HiCandMultiome	MA1506.1:::HOXD10	0.0121619	GGTCGTAAAAH	0.001	2.4136	0.3478	0.1441
VISTA	HiCandMultiome	MA0074.1:::RXRA::VDR	0.0121619	GGGTCAHNGRGTTCA	0.001	3.06973	0.3478	0.1133
VISTA	HiCandMultiome	MA1476.2:::Dlx5	0.0121619	NWGCAATTAGNN	0.001	2.12609	0.6087	0.2863
VISTA	HiCandMultiome	MA0885.2:::Dlx2	0.0121619	NDGCAATTAGNN	0.001	2.12609	0.6087	0.2863
VISTA	HiCandMultiome	CLOCK(bHLH)/Liver-Clock-ChIP-Seq(GSE39860)/Homer	0.0121619	GHCACGTG	0.001	2.40688	0.6087	0.2529
VISTA	HiCandMultiome	MA0853.1:::Alx4	0.0121619	CGCRTTAATTAATHHNC	0.001	2.07606	0.6087	0.2932
VISTA	HiC	MA1644.1:::NFYC	4.26e-12	RRCCAATCAGM	1e-14	4.74965	0.3415	0.0719
VISTA	HiC	MA0060.3:::NFYA	4.26e-12	RRCCAATCAGM	1e-14	3.44949	0.3415	0.099
VISTA	HiC	MA1498.2:::HOXA7	3.19e-11	SCMATTAM	1e-13	3.14218	0.3293	0.1048
VISTA	HiC	E2F3(E2F)/MEF-E2F3-ChIP-Seq(GSE71376)/Homer	2.13e-09	BTKGGCGGGAAA	1e-11	4.40607	0.3049	0.0692
VISTA	HiC	MA1476.2:::Dlx5	1.42e-07	NWGCAATTAGNN	1e-09	2.10858	0.6098	0.2892
VISTA	HiC	MA0070.1:::PBX1	1.06e-06	HCATCAATCAAW	1e-08	2.18817	0.4512	0.2062
VISTA	HiC	MA1525.2:::NFATC4	1.06e-06	AATGGAAAMW	1e-08	1.56381	0.7683	0.4913
VISTA	HiC	Tcf3(HMG)/mES-Tcf3-ChIP-Seq(GSE11724)/Homer	5.32e-06	ASWTCAAAGG	1e-07	2.53903	0.3415	0.1345
VISTA	HiC	MA0879.2:::DLX1	3.99e-05	VCAATTAN	1e-06	1.69342	0.6098	0.3601
VISTA	HiC	MA1628.1:::Zic1::Zic2	3.99e-05	CVCAGCAGGNV	1e-06	1.71823	0.6098	0.3549
VISTA	HiC	MA0819.2:::CLOCK	3.99e-05	VAACACGTGB	1e-06	1.9591	0.4024	0.2054
VISTA	HiC	MA0885.2:::Dlx2	0.000277609	NDGCAATTAGNN	1e-05	1.53127	0.6341	0.4141
VISTA	HiC	MA0738.1:::HIC2	0.00172568	RTGCCCACB	0.0001	1.62285	0.5	0.3081
VISTA	HiC	MA0677.1:::Nr2f6	0.00172568	RRGGTCAAAGGTCA	0.0001	2.06721	0.3537	0.1711
VISTA	HiC	NFAT(RHD)/Jurkat-NFATC1-ChIP-Seq(Jolma_et_al.)/Homer	0.00172568	ATTTTCCATT	0.0001	1.33896	0.6585	0.4918
VISTA	HiC	MA0853.1:::Alx4	0.0114018	CGCRTTAATTAATHHNC	0.001	1.52703	0.5366	0.3514
VISTA	HiC	MA0701.2:::LHX9	0.0114018	CTAATTAR	0.001	1.45727	0.6463	0.4435
VISTA	HiC	MA0606.2:::Nfat5	0.0114018	HNATGGAAAATD	0.001	1.18873	0.8415	0.7079
VISTA	HiC	Zic2(Zf)/ESC-Zic2-ChIP-Seq(SRP197560)/Homer	0.0114018	CHCAGCRGGRGG	0.001	1.54168	0.3902	0.2531
VISTA	HiC	Tcf7(HMG)/GM12878-TCF7-ChIP-Seq(Encode)/Homer	0.0114018	CTTTGATGTGSB	0.001	1.37435	0.4512	0.3283
VISTA	HiC	MA0703.2:::LMX1B	0.0114018	AWTTTAATTAA	0.001	1.32763	0.5122	0.3858
VISTA	HiC	MA0160.2:::NR4A2	0.0114018	BTAAAGGTCA	0.001	1.38932	0.622	0.4477
Predicted	Multiome	Isl1(Homeobox)/Neuron-Isl1-ChIP-Seq(GSE31456)/Homer	6.385e-43	CTAATKGV	1e-45	1.08582	0.8009	0.7376
Predicted	Multiome	Hoxd10(Homeobox)/ChickenMSG-Hoxd10.Flag-ChIP-Seq(GSE86088)/Homer	4.25667e-42	GGCMATGAAA	1e-44	1.12939	0.6241	0.5526
Predicted	Multiome	MA0630.1:::SHOX	2.554e-37	YTAATTRR	1e-39	1.24156	0.3125	0.2517
Predicted	Multiome	CUX1(Homeobox)/K562-CUX1-ChIP-Seq(GSE92882)/Homer	1.16091e-34	TATCGATNAN	1e-36	1.22135	0.325	0.2661
Predicted	Multiome	Hoxd12(Homeobox)/ChickenMSG-Hoxd12.Flag-ChIP-Seq(GSE86088)/Homer	9.12143e-33	HDGYAATGAAAN	1e-34	1.08736	0.7306	0.6719
Predicted	Multiome	Hoxd11(Homeobox)/ChickenMSG-Hoxd11.Flag-ChIP-Seq(GSE86088)/Homer	5.55217e-32	VGCCATAAAA	1e-33	1.0537	0.8791	0.8343
Predicted	Multiome	MA0700.2:::LHX2	5.55217e-32	WWCCAATTADH	1e-33	1.15549	0.4548	0.3936
Predicted	Multiome	MA0716.1:::PRRX1	5.55217e-32	YYAATTAR	1e-33	1.14017	0.5084	0.4459
Predicted	Multiome	MA0720.1:::Shox2	5.55217e-32	CYAATTAR	1e-33	1.13297	0.5334	0.4708
Predicted	Multiome	MA0650.3:::Hoxa13	4.56071e-31	NNCCAATAAAAN	1e-32	1.12802	0.5454	0.4835
Predicted	Multiome	MA1953.1:::FOXO1::ELF1	4.56071e-31	RTAAACAGGAAGTN	1e-32	1.17066	0.4102	0.3504
Predicted	Multiome	MA0701.2:::LHX9	3.8697e-30	CTAATTAR	1e-31	1.17606	0.3901	0.3317
Predicted	Multiome	MA1955.1:::FOXO1::ELK3	3.8697e-30	RTMAACAGGAAGTN	1e-31	1.21511	0.3039	0.2501
Predicted	Multiome	MA0666.2:::MSX1	3.27436e-29	SCAATTAR	1e-30	1.12211	0.5477	0.4881
Predicted	Multiome	MA0708.2:::MSX2	3.27436e-29	SCAATTAR	1e-30	1.12871	0.5209	0.4615
Predicted	Multiome	Hoxd13(Homeobox)/ChickenMSG-Hoxd13.Flag-ChIP-Seq(GSE86088)/Homer	2.554e-28	NCYAATAAAA	1e-29	1.07045	0.7825	0.731
Predicted	Multiome	MA0886.1:::EMX2	2.554e-28	VSTAATTAGB	1e-29	1.15971	0.4168	0.3594
Predicted	Multiome	MA1629.1:::Zic2	2.554e-28	NDCACAGCAGGGRG	1e-29	1.13937	0.4758	0.4176
Predicted	Multiome	MA0634.1:::ALX3	2.28036e-26	TYYAATTAVM	1e-27	1.1616	0.386	0.3323
Predicted	Multiome	MA0905.1:::HOXC10	2.28036e-26	GTCRTAAAAH	1e-27	1.15434	0.4121	0.357
Predicted	Multiome	Hoxa11(Homeobox)/ChickenMSG-Hoxa11.Flag-ChIP-Seq(GSE86088)/Homer	2.05968e-25	TTTTATGGCM	1e-26	1.04867	0.8704	0.83
Predicted	Multiome	MA0908.1:::HOXD11	2.05968e-25	GTCGTAAAAW	1e-26	1.16992	0.3539	0.3025
Predicted	Multiome	DLX2(Homeobox)/BasalGanglia-Dlx2-ChIP-seq(GSE124936)/Homer	1.87794e-24	NNNTAATTAS	1e-25	1.07235	0.7322	0.6828
Predicted	Multiome	Hoxa13(Homeobox)/ChickenMSG-Hoxa13.Flag-ChIP-Seq(GSE86088)/Homer	1.87794e-24	CYHATAAAAN	1e-25	1.04507	0.8835	0.8454
Predicted	Multiome	MA0075.3:::PRRX2	1.87794e-24	CTAATTAD	1e-25	1.12883	0.4758	0.4215
Predicted	Multiome	MA0158.2:::HOXA5	1.87794e-24	GTAATTAS	1e-25	1.1472	0.4154	0.3621
Predicted	Multiome	Hoxa9(Homeobox)/ChickenMSG-Hoxa9.Flag-ChIP-Seq(GSE86088)/Homer	1.4033e-22	RGCAATNAAA	1e-23	1.04401	0.8777	0.8407
Predicted	Multiome	MA0697.2:::Zic3	1.4033e-22	CNCAGCAGGAGVB	1e-23	1.11487	0.5047	0.4527
Predicted	Multiome	MA0909.3:::Hoxd13	1.4033e-22	NNCAATAAAA	1e-23	1.13542	0.4251	0.3744
Predicted	Multiome	GABPA(ETS)/Jurkat-GABPa-ChIP-Seq(GSE17954)/Homer	1.277e-21	RACCGGAAGT	1e-22	1.12624	0.4416	0.3921
Predicted	Multiome	MA0885.2:::Dlx2	1.277e-21	NDGCAATTAGNN	1e-22	1.16241	0.3371	0.29
Predicted	Multiome	MA0913.2:::HOXD9	1.277e-21	GCAATAAAAH	1e-22	1.10824	0.5273	0.4758
Predicted	Multiome	DLX5(Homeobox)/BasalGanglia-Dlx5-ChIP-seq(GSE124936)/Homer	1.02984e-19	SSTAATTA	1e-20	1.10099	0.532	0.4832
Predicted	Multiome	Smad2(MAD)/ES-SMAD2-ChIP-Seq(GSE29422)/Homer	1.02984e-19	CTGTCTGG	1e-20	1.08173	0.6353	0.5873
Predicted	Multiome	Sp2(Zf)/HEK293-Sp2.eGFP-ChIP-Seq(Encode)/Homer	1.02984e-19	YGGCCCCGCCCC	1e-20	1.09876	0.5407	0.4921
Predicted	Multiome	Lhx2(Homeobox)/HFSC-Lhx2-ChIP-Seq(GSE48068)/Homer	9.18705e-19	TAATTAGN	1e-19	1.07855	0.6385	0.592
Predicted	Multiome	MA0151.1:::Arid3a	9.18705e-19	ATTAAA	1e-19	1.07645	0.6491	0.603
Predicted	Multiome	MA0738.1:::HIC2	9.18705e-19	RTGCCCACB	1e-19	1.1492	0.3366	0.2929
Predicted	Multiome	MA1936.1:::ERF::FOXO1	8.29221e-18	RTAAACAGGAAGBS	1e-18	1.12797	0.3896	0.3454
Predicted	Multiome	RUNX2(Runt)/PCa-RUNX2-ChIP-Seq(GSE33889)/Homer	8.29221e-18	NWAACCACADNN	1e-18	1.12152	0.4024	0.3588
Predicted	Multiome	MA0899.1:::HOXA10	7.78659e-17	RGYAATAAAAH	1e-17	1.08319	0.5807	0.5361
Predicted	Multiome	MA1476.2:::Dlx5	7.78659e-17	NWGCAATTAGNN	1e-17	1.13975	0.3352	0.2941
Predicted	Multiome	NFY(CCAAT)/Promoter/Homer	7.29714e-16	RGCCAATSRG	1e-16	1.11541	0.3982	0.357
Predicted	Multiome	MA0051.1:::IRF2	6.44949e-15	GGAAAGYGAAASCRWWWC	1e-15	1.12145	0.3592	0.3203
Predicted	Multiome	MA0661.1:::MEOX1	6.44949e-15	VSTAATTAHC	1e-15	1.10844	0.4099	0.3698
Predicted	Multiome	Meis1(Homeobox)/MastCells-Meis1-ChIP-Seq(GSE48085)/Homer	6.44949e-15	VGCTGWCAVB	1e-15	1.06924	0.6347	0.5936
Predicted	Multiome	ETS1(ETS)/Jurkat-ETS1-ChIP-Seq(GSE17954)/Homer	5.77828e-14	ACAGGAAGTG	1e-14	1.08848	0.4884	0.4487
Predicted	Multiome	ETV1(ETS)/GIST48-ETV1-ChIP-Seq(GSE22441)/Homer	5.77828e-14	AACCGGAAGT	1e-14	1.07225	0.5877	0.5481
Predicted	Multiome	LHX9(Homeobox)/Hct116-LHX9.V5-ChIP-Seq(GSE116822)/Homer	5.77828e-14	NGCTAATTAG	1e-14	1.05573	0.7161	0.6783
Predicted	Multiome	MA0003.4:::TFAP2A	5.77828e-14	NBTGCCTCAGGCNN	1e-14	1.1021	0.4253	0.3859
Predicted	Multiome	MA0761.2:::ETV1	5.77828e-14	NNACAGGAAGTGNN	1e-14	1.08027	0.5491	0.5083
Predicted	Multiome	MA0911.1:::Hoxa11	5.77828e-14	GGTCGTAAAANT	1e-14	1.13818	0.3023	0.2656
Predicted	Multiome	Tgif2(Homeobox)/mES-Tgif2-ChIP-Seq(GSE55404)/Homer	5.77828e-14	TGTCANYT	1e-14	1.0352	0.8616	0.8323
Predicted	Multiome	Egr1(Zf)/K562-Egr1-ChIP-Seq(GSE32465)/Homer	5.17004e-13	TGCGTGGGYG	1e-13	1.11936	0.3451	0.3083
Predicted	Multiome	ETV4(ETS)/HepG2-ETV4-ChIP-Seq(ENCODE)/Homer	5.17004e-13	ACCGGAAGTG	1e-13	1.08317	0.5027	0.4641
Predicted	Multiome	MA0080.6:::Spi1	5.17004e-13	RRAAAGAGGAAGTGGRD	1e-13	1.07694	0.5305	0.4926
Predicted	Multiome	MA1625.1:::Stat5b	5.17004e-13	NNNTTCCCAGAANNN	1e-13	1.0993	0.4085	0.3716
Predicted	Multiome	MA1638.1:::HAND2	5.17004e-13	DVCAGATGNN	1e-13	1.06614	0.6109	0.573
Predicted	Multiome	Smad4(MAD)/ESC-SMAD4-ChIP-Seq(GSE29422)/Homer	5.17004e-13	VBSYGTCTGG	1e-13	1.06316	0.6413	0.6032
Predicted	Multiome	ZEB1(Zf)/PDAC-ZEB1-ChIP-Seq(GSE64557)/Homer	5.17004e-13	VCAGGTRDRY	1e-13	1.06815	0.6066	0.5679
Predicted	Multiome	Hoxa10(Homeobox)/ChickenMSG-Hoxa10.Flag-ChIP-Seq(GSE86088)/Homer	4.56071e-12	GGYAATGAAA	1e-12	1.11553	0.3225	0.2891
Predicted	Multiome	MA0081.2:::SPIB	4.56071e-12	TYTCACTTCCTCTTTY	1e-12	1.08557	0.4808	0.4429
Predicted	Multiome	MA0473.3:::ELF1	4.56071e-12	RAVCAGGAAGTGVN	1e-12	1.0787	0.4989	0.4625
Predicted	Multiome	MA0848.1:::FOXO4	4.56071e-12	GTAAACA	1e-12	1.079	0.5122	0.4747
Predicted	Multiome	MA0867.2:::SOX4	4.56071e-12	GAACAAAGGV	1e-12	1.0645	0.609	0.5721
Predicted	Multiome	PBX2(Homeobox)/K562-PBX2-ChIP-Seq(Encode)/Homer	4.56071e-12	RTGATTKATRGN	1e-12	1.08775	0.4599	0.4228
Predicted	Multiome	Fli1(ETS)/CD8-FLI-ChIP-Seq(GSE20898)/Homer	4.00313e-11	NRYTTCCGGH	1e-11	1.07455	0.5146	0.4789
Predicted	Multiome	MA0062.3:::GABPA	4.00313e-11	NBCACTTCCTGTNN	1e-11	1.07171	0.5261	0.4909
Predicted	Multiome	MA0144.2:::STAT3	4.00313e-11	YTTCTGGGAAR	1e-11	1.08067	0.4769	0.4413
Predicted	Multiome	MA0508.3:::PRDM1	4.00313e-11	YHCTTTCTCTY	1e-11	1.0797	0.4809	0.4454
Predicted	Multiome	MA0782.2:::PKNOX1	4.00313e-11	NNTGAGTGACAGCNN	1e-11	1.11528	0.3154	0.2828
Predicted	Multiome	MA0814.2:::TFAP2C	4.00313e-11	NNGCCTGAGGCGNN	1e-11	1.09415	0.4056	0.3707
Predicted	Multiome	MA1615.1:::Plagl1	4.00313e-11	NNCTGGGGCCASN	1e-11	1.08711	0.4268	0.3926
Predicted	Multiome	MA0160.2:::NR4A2	3.5374e-10	BTAAAGGTCA	1e-10	1.09048	0.3905	0.3581
Predicted	Multiome	MA0703.2:::LMX1B	3.5374e-10	AWTTTAATTAA	1e-10	1.11062	0.3002	0.2703
Predicted	Multiome	MA0746.2:::SP3	3.5374e-10	NGCCACGCCCMCY	1e-10	1.09219	0.3803	0.3482
Predicted	Multiome	MA0785.1:::POU2F1	3.5374e-10	AWTATGCAAATT	1e-10	1.09842	0.3549	0.3231
Predicted	Multiome	MA1959.1:::KLF7	3.5374e-10	DGGGCGGGG	1e-10	1.06343	0.5516	0.5187
Predicted	Multiome	MA1990.1:::Gli1	3.5374e-10	NNAGACCACCCASV	1e-10	1.10201	0.3284	0.298
Predicted	Multiome	Pitx1(Homeobox)/Chicken-Pitx1-ChIP-Seq(GSE38910)/Homer	3.5374e-10	TAATCCCN	1e-10	1.01977	0.9389	0.9207
Predicted	Multiome	Smad3(MAD)/NPC-Smad3-ChIP-Seq(GSE36673)/Homer	3.5374e-10	TWGTCTGV	1e-10	1.03233	0.8366	0.8104
Predicted	Multiome	MA0624.2:::Nfatc1	3.15309e-09	NAATGGAAAAWN	1e-09	1.05573	0.5854	0.5545
Predicted	Multiome	MA0671.1:::NFIX	3.15309e-09	NNTGCCAAN	1e-09	1.09108	0.3522	0.3228
Predicted	Multiome	MA0685.2:::SP4	3.15309e-09	GGGGCGGGG	1e-09	1.07178	0.4629	0.4319
Predicted	Multiome	MA0774.1:::MEIS2	3.15309e-09	TTGACAGS	1e-09	1.08042	0.4111	0.3805
Predicted	Multiome	MA0803.1:::TBX15	3.15309e-09	AGGTGTGA	1e-09	1.09837	0.3238	0.2948
Predicted	Multiome	Zic3(Zf)/mES-Zic3-ChIP-Seq(GSE37889)/Homer	3.15309e-09	GGCCYCCTGCTGDGH	1e-09	1.09778	0.3267	0.2976
Predicted	Multiome	MA0087.2:::Sox5	2.80044e-08	RRSAACAATGGNN	1e-08	1.08653	0.3428	0.3155
Predicted	Multiome	MA0521.2:::Tcf12	2.80044e-08	NNACAGCTGTNN	1e-08	1.06724	0.4841	0.4536
Predicted	Multiome	MA0768.2:::Lef1	2.80044e-08	NNBCCTTTGATSTN	1e-08	1.06702	0.4808	0.4506
Predicted	Multiome	MA1114.1:::PBX3	2.80044e-08	NNNTGAGTGACAGGCNN	1e-08	1.09485	0.3255	0.2973
Predicted	Multiome	EBF1(EBF)/Near-E2A-ChIP-Seq(GSE21512)/Homer	2.49414e-07	GTCCCCWGGGGA	1e-07	1.06274	0.4743	0.4463
Predicted	Multiome	MA0645.1:::ETV6	2.49414e-07	MGCGGAAGTG	1e-07	1.08617	0.3063	0.282
Predicted	Multiome	MA0688.1:::TBX2	2.49414e-07	WAGGTGTGAAA	1e-07	1.08049	0.3383	0.3131
Predicted	Multiome	MA0706.1:::MEOX2	2.49414e-07	DGTAATTAWN	1e-07	1.08958	0.3138	0.288
Predicted	Multiome	MA0810.1:::TFAP2A	2.49414e-07	TGCCCYVRGGCA	1e-07	1.07437	0.3756	0.3496
Predicted	Multiome	MA1535.1:::NR2C1	2.49414e-07	NRRGGTCAN	1e-07	1.05711	0.5201	0.492
Predicted	Multiome	MA1947.1:::ETV5::FOXO1	2.49414e-07	GTAAACAGGAWGT	1e-07	1.07438	0.3929	0.3657
Predicted	Multiome	Max(bHLH)/K562-Max-ChIP-Seq(GSE31477)/Homer	2.49414e-07	RCCACGTGGYYN	1e-07	1.08176	0.3374	0.3119
Predicted	Multiome	Tcf12(bHLH)/GM12878-Tcf12-ChIP-Seq(GSE32465)/Homer	2.49414e-07	VCAGCTGYTG	1e-07	1.06151	0.4608	0.4341
Predicted	Multiome	MA0065.2:::Pparg::Rxra	2.13545e-06	STRGGGCAAAGGTCA	1e-06	1.05311	0.5056	0.4801
Predicted	Multiome	MA0103.3:::ZEB1	2.13545e-06	SNCACCTGCVS	1e-06	1.05219	0.5121	0.4867
Predicted	Multiome	MA0154.4:::EBF1	2.13545e-06	NNTCCCCAGGGGANN	1e-06	1.07544	0.3564	0.3314
Predicted	Multiome	MA0471.2:::E2F6	2.13545e-06	SVDGGCGGGAARV	1e-06	1.05596	0.4774	0.4521
Predicted	Multiome	MA0497.1:::MEF2C	2.13545e-06	DDKCYAAAAATAGMA	1e-06	1.06253	0.4333	0.4078
Predicted	Multiome	MA0504.1:::NR2C2	2.13545e-06	VGRGGTCARAGGTCA	1e-06	1.08417	0.3117	0.2875
Predicted	Multiome	MA0670.1:::NFIA	2.13545e-06	NKTGCCAANW	1e-06	1.05744	0.4805	0.4544
Predicted	Multiome	MA0811.1:::TFAP2B	2.13545e-06	TGCCCYRRGGCA	1e-06	1.07493	0.3486	0.3243
Predicted	Multiome	MA1646.1:::OSR2	2.13545e-06	NNACAGAAGCNN	1e-06	1.0552	0.4779	0.4529
Predicted	Multiome	MA0523.1:::TCF7L2	1.90882e-05	RAASATCAAAGGVA	1e-05	1.05508	0.4482	0.4248
Predicted	Multiome	MA0524.2:::TFAP2C	1.90882e-05	TGCCCBRGGGCA	1e-05	1.0677	0.3375	0.3161
Predicted	Multiome	MA0742.2:::KLF12	1.90882e-05	GGGGCGGGG	1e-05	1.06357	0.3681	0.3461
Predicted	Multiome	MA0830.2:::TCF4	1.90882e-05	NNGCACCTGCCNB	1e-05	1.05833	0.4246	0.4012
Predicted	Multiome	MA1113.2:::PBX2	1.90882e-05	NHCATAAATCATN	1e-05	1.05523	0.4184	0.3965
Predicted	Multiome	MA1639.1:::MEIS1	1.90882e-05	NHCATCAATCAWN	1e-05	1.07066	0.3379	0.3156
Predicted	Multiome	TEAD3(TEA)/HepG2-TEAD3-ChIP-Seq(Encode)/Homer	1.90882e-05	TRCATTCCAG	1e-05	1.04347	0.5425	0.5199
Predicted	Multiome	Foxo1(Forkhead)/RAW-Foxo1-ChIP-Seq(Fan_et_al.)/Homer	0.000165201	CTGTTTAC	0.0001	1.02973	0.7065	0.6861
Predicted	Multiome	LEF1(HMG)/H1-LEF1-ChIP-Seq(GSE64758)/Homer	0.000165201	CCTTTGATST	0.0001	1.05316	0.3903	0.3706
Predicted	Multiome	MA0052.4:::MEF2A	0.000165201	DDCTAAAAATAGAWH	0.0001	1.04315	0.4787	0.4589
Predicted	Multiome	MA0095.3:::Yy1	0.000165201	NNCAAAATGGCD	0.0001	1.0578	0.3898	0.3685
Predicted	Multiome	MA0516.3:::SP2	0.000165201	GGGGCGGGG	0.0001	1.04639	0.4647	0.4441
Predicted	Multiome	MA0734.3:::Gli2	0.000165201	NRGACCACCCASV	0.0001	1.06923	0.3027	0.2831
Predicted	Multiome	MA0769.2:::TCF7	0.000165201	NNCTTTGATST	0.0001	1.04681	0.4607	0.4401
Predicted	Multiome	MA0806.1:::TBX4	0.000165201	AGGTGTGA	0.0001	1.0602	0.3311	0.3123
Predicted	Multiome	MA1111.1:::NR2F2	0.000165201	NAAAGGTCANR	0.0001	1.063	0.3324	0.3127
Predicted	Multiome	MA1522.1:::MAZ	0.000165201	BBCCCCTCCCC	0.0001	1.04727	0.4187	0.3998
Predicted	Multiome	Stat3+il21(Stat)/CD4-Stat3-ChIP-Seq(GSE19198)/Homer	0.000165201	SVYTTCCNGGAARB	0.0001	1.06098	0.3584	0.3378
Predicted	Multiome	FOXM1(Forkhead)/MCF7-FOXM1-ChIP-Seq(GSE72977)/Homer	0.00146445	TRTTTACTTW	0.001	1.03807	0.4854	0.4676
Predicted	Multiome	MA0017.2:::NR2F1	0.00146445	CARAGGTCAAVNG	0.001	1.04607	0.3542	0.3386
Predicted	Multiome	MA0073.1:::RREB1	0.00146445	CCCCAAAMCACCCMCMMMCV	0.001	1.03227	0.5758	0.5578
Predicted	Multiome	MA0079.5:::SP1	0.00146445	GGGGCGGGG	0.001	1.03794	0.4404	0.4243
Predicted	Multiome	MA0606.2:::Nfat5	0.00146445	HNATGGAAAATD	0.001	1.03374	0.5362	0.5187
Predicted	Multiome	MA0625.2:::NFATC3	0.00146445	RTGGAAAMH	0.001	1.03562	0.4826	0.466
Predicted	Multiome	MA0851.1:::Foxj3	0.00146445	NDAADGTAAACAAAVNM	0.001	1.03686	0.4838	0.4666
Predicted	Multiome	MA1153.1:::Smad4	0.00146445	TGTCTAGA	0.001	1.0427	0.4664	0.4473
Predicted	Multiome	Maz(Zf)/HepG2-Maz-ChIP-Seq(GSE31477)/Homer	0.00146445	GGGGGGGG	0.001	1.03209	0.5532	0.536
Predicted	Multiome	Sox4(HMG)/proB-Sox4-ChIP-Seq(GSE50066)/Homer	0.00146445	YCTTTGTTCC	0.001	1.04217	0.4177	0.4008
Predicted	Multiome	TEAD(TEA)/Fibroblast-PU.1-ChIP-Seq(Unpublished)/Homer	0.00146445	YCWGGAATGY	0.001	1.04879	0.3719	0.3546
Predicted	Multiome	TEAD1(TEAD)/HepG2-TEAD1-ChIP-Seq(Encode)/Homer	0.00146445	CYRCATTCCA	0.001	1.03661	0.4927	0.4753
Predicted	Multiome	MA0090.3:::TEAD1	0.0130306	NNACATTCCAGSN	0.01	1.03333	0.372	0.36
Predicted	Multiome	MA0114.4:::HNF4A	0.0130306	DNCAAAGTCCANN	0.01	1.03754	0.3261	0.3143
Predicted	Multiome	MA1640.1:::MEIS2	0.0130306	NNATGATTTATGRNH	0.01	1.03691	0.4017	0.3874

## Sheet: Table S3 Enhancer Seqs
Enhancer	TransplantedSequence
HS72	TGGGACTTCCTTGTTTTGGAAAATCCCATTTTAATGCACAGCACATCAGGTAGCCAAAAGAATTTCCTCTCCCATCAGCTACCCTGTCCCTCCCAAACCAGGGAGTTTATCCACCATTTTCTCACCAGTCCCCTCAGTCTGTTTCTAGATAGATGTATCTAGGCTGATGACTGGAAGATTCTCCTGTAGGTTTTGACTCATCCCATGAATCACTCAATCCCAATGCATTTACAACAGAGGCAAAGGACAGCTTTCAGTGGTGCCCCGTCCAGATGTCCTCGCTCTGTGGAGCTATCTACTCCCTGCCAGGACCCCTGAGATGCAAAGCCCACTCTCCCTGGTAGAGGCTGCTGCAGCGAAACTAAATTGTAGCTGAGAAGGTGACCACTTGGCCATCTG…
HS1516	GAGTAGCAAATGGGGACCAACATGGAATTTGAAATGTATAGGAGGTAATTCCCAAAGTAAACCGCTCCGTGGACGTGATTCAGATCTGACTCCATGACAGTGCTGTCCCCTTCCCTGCCACCGTACTCCTCAAGGAGCTGGACGCGTCCTCGCAGGAGTGAGAGCTGCCTCGTCCACACCCACAAAGAAAGAACTCCACTCACATATTTCCCTGCAAATAAAGGGGCTCTGTATGTAATTAACTGACAAAAACGCGGGTGGAATTGCAGGTTTGGAAATAAAGTATAAGGCTCTATAACTCAGCCTGGCTCCGCACACACAAGCCGTCAACTGACACCTGAGCTGGACTGAAGCGGGAAGGGGGCTGGCCCCTGGTCAACACACACTGAACCCAGCGGC…
MM1564	TCTGGGATAAACAGGCAGCTATACACTTTGTAGAGTTTTAATTTAACTTGAATGTTGACCAATGGGGGGGGGACCCAAATATTAAAACTGTTAAAACCTGAATGGAGAGGGTTCACTCACTCTGACAGAGCAATATACAATGGACTAAATATATGTAAGAATATGTAAATATTTCCTATGACTAGGCAGACCTTGTTCCACTGACTCCTGTCCTAGGCCTGCTAAGATTGCTGGTATTTGTTTCCCATAGCAACAACCTCCTCAGTTAATTTTCCTCACCTGGGATGACCATTAGAGCTAGTATTATGTATTCTTTCTGTCTATGTGGTTGACCTGTCCTACAAACACTACCCACAGTGTTGCACTAATTTAAAACTTACACCACCAACGAATGGGATG…
MM1492	AGGCAAAGACCCTTCAGTGTCAAACTCTTGGAGTTGTAAGAGGCAAGAACCACACCCCACCCTATGCTTGGAAGAACCAGGGTAGTTAAAACTCTGAGGTGATACTCTAGGGTTCAAAGACTGCATAGTCCCCCCCTTGCATAGCTTCTGCTTCTGCCTTACAACAGCATGGATGGCCTCTGTGTCAGAAGTTTGGCAGAGCAGTAAAGGTCAGGACTGGACATGGACGATCCCTCCAAAGGACACTGGGCTATGCTCCAAGAGGGGAAAAGGATACTAGAAAGTAATACTGATCCAGCCAAAGTTCCCATTCCCTTCTAGACTCCCAAGCCAGGAGCCTGACTACAGTGAATCTTCCCAGCCCCACCTGCTGGTGGCCAGCGCAGGCTTCAGAAACCA…
HS72+REX	AGCTATTGTACTATAACAAACCACCCCAAAACTCAGAGCCTTAAAACAGCAGTTATTTATTCTCACGCATCTGAGGGTTGGCTGTGGAGGCTTTGCTTCTCACTGCAGTCTGTGGGTTAGTAGAGGTGACTCTGCTATATGTGTTTCTCATCATCCTCCTGGAACCAGCAGACTAGCTGGTTCTTCTCAAGGTGAGAGCAGAGCTGCAAAAAGGCAGGAAGAAATGTGGCCTTTGAAGGCCACGGCTCAGAACTGGCACTGTGTACTTTTAATTATGTGTTGCTGGCCAAAAGCTAAAGTAAAGTCAAGAGATATGAAAGGAAGTTCTGCCCAAAATGAGGCTATGGCAAAAATGTGGATGAAGTGAGCAGTGAAGAATTGGGCCCTCAAATGTAATTT…
MM1492+REX	AGCTATTGTACTATAACAAACCACCCCAAAACTCAGAGCCTTAAAACAGCAGTTATTTATTCTCACGCATCTGAGGGTTGGCTGTGGAGGCTTTGCTTCTCACTGCAGTCTGTGGGTTAGTAGAGGTGACTCTGCTATATGTGTTTCTCATCATCCTCCTGGAACCAGCAGACTAGCTGGTTCTTCTCAAGGTGAGAGCAGAGCTGCAAAAAGGCAGGAAGAAATGTGGCCTTTGAAGGCCACGGCTCAGAACTGGCACTGTGTACTTTTAATTATGTGTTGCTGGCCAAAAGCTAAAGTAAAGTCAAGAGATATGAAAGGAAGTTCTGCCCAAAATGAGGCTATGGCAAAAATGTGGATGAAGTGAGCAGTGAAGAATTGGGCCCTCAAATGTAATTT…
LZ (LacZ)	CCCATCTACACCAACGTGACCTATCCCATTACGGTCAATCCGCCGTTTGTTCCCACGGAGAATCCGACGGGTTGTTACTCGCTCACATTTAATGTTGATGAAAGCTGGCTACAGGAAGGCCAGACGCGAATTATTTTTGATGGCGTTAACTCGGCGTTTCATCTGTGGTGCAACGGGCGCTGGGTCGGTTACGGCCAGGACAGTCGTTTGCCGTCTGAATTTGACCTGAGCGCATTTTTACGCGCCGGAGAAAACCGCCTCGCGGTGATGGTGCTGCGCTGGAGTGACGGCAGTTATCTGGAAGATCAGGATATGTGGCGGATGAGCGGCATTTTCCGTGACGTCTCGTTGCTGCATAAACCGACTACACAAATCAGCGATTTCCATGTTGCCACTCGC…
ZRS∆HD	TTTGAATTAAAACCTTATAGAGACAAAATTAACTTAATGAAAGTGGGGAAAATATCTCACCATATGATTGTTTTGTAAGTGTAATGTAAATATGACGACAGATTAATTCATAAAGCCCAGGACTTTTTCTGGTAGCAGATTTATATTGCCCTTTACTTTAATGCCTATCTTTGATTTGAAGTCCTGGCATAAAACTTAACATAATGACAGCAACATCCTCGACGTCTGTAGAAACCATCCAGCCATCCTAGAGTGTCCAGAACCTCACACATGATCTATAGGATTAAGAGGTTAGCTCCTGTAACTTCAAACAAAGTACTTTCATAATAAAAGTAAAATGCACAAAATCTGAGGTCACTTCCTCTCGACGGACACTGCACTGACCAGGTGGAGGCGAAG…
ZRS∆HD+REX	AGCTATTGTACTATAACAAACCACCCCAAAACTCAGAGCCTTAAAACAGCAGTTATTTATTCTCACGCATCTGAGGGTTGGCTGTGGAGGCTTTGCTTCTCACTGCAGTCTGTGGGTTAGTAGAGGTGACTCTGCTATATGTGTTTCTCATCATCCTCCTGGAACCAGCAGACTAGCTGGTTCTTCTCAAGGTGAGAGCAGAGCTGCAAAAAGGCAGGAAGAAATGTGGCCTTTGAAGGCCACGGCTCAGAACTGGCACTGTGTACTTTTAATTATGTGTTGCTGGCCAAAAGCTAAAGTAAAGTCAAGAGATATGAAAGGAAGTTCTGCCCAAAATGAGGCTATGGCAAAAATGTGGATGAAGTGAGCAGTGAAGAATTGGGCCCTCAAATGTAATTT…
HS72+REX∆LEF1	AGCTATTGTACTATAACAAACCACCCCAAAACTCAGAGCCTTAAAACAGCAGTTATTTATTCTCACGCATCTGAGGGTTGGCTGTGGAGGCTTTGCTTCTCACTGCAGTCTGTGGGTTAGTAGAGGTGACTCTGCTATATGTGTTTCTCATCATCCTCCTGGAACCAGCAGACTAGCTGGTTCTTCTCAAGGTGAGAGCAGAGCTGCAAAAAGGCAGGAAGAAATGTGGCCTTTGAAGGCCACGGCTCAGAACTGGCACTGTGTACTTTTAATTATGTGTTGCTGGCCAAAAGCTAAAGTAAAGTCAAGAGATATGAAAGGAAGTTCTGCCCAAAATGAGGCTATGGCAAAAATGTGGATGAAGTGAGCAGTGAAGAATTGGGCCCTCAAATGTAATTT…
HS72+REX∆LHX	AGCTATTGTACTATAACAAACCACCCCAAAACTCAGAGCCTTAAAACAGCAGTTATTTATTCTCACGCATCTGAGGGTTGGCTGTGGAGGCTTTGCTTCTCACTGCAGTCTGTGGGTTAGTAGAGGTGACTCTGCTATATGTGTTTCTCATCATCCTCCTGGAACCAGCAGACTAGCTGGTTCTTCTCAAGGTGAGAGCAGAGCTGCAAAAAGGCAGGAAGAAATGTGGCCTTTGAAGGCCACGGCTCAGAACTGGCACTGTGTACTTTTAATTATGTGTTGCTGGCCAAAAGCTAAAGTAAAGTCAAGAGATATGAAAGGAAGTTCTGCCCAAAATGAGGCTATGGCAAAAATGTGGATGAAGTGAGCAGTGAAGAATTGGGCCCTCAAATGTAATTT…

## Sheet: Table S4 Primers
Primer	Sequence (5’-3’)
F1	GGTAGAGGCCAGGAAGTCG
R1	GACGTGTCAGTAGTCGCTCAGA
F2	ATCAGATGTTCTGTGTACGTGACC
R2	GTCATTTCAACTTTCTTATTTCAGTATA
F3	GGTAGCAAGGCTGGAGAGCT
R3	TCACCAGTCCCCTCAGTCTG
F4	TGATTCATGGGATGAGTCAAA
R4	GCCCTCCCAAGCCAATTATC
F5	CCTCGACGTCTGTAGAAAC
R5	GAAGAGCAGTCCCTACTG
R6	CCAACCCTCAGATGCGTGAG
Gapdh F	GCCTTCCGTGTTCCTACC
Gapdh R	CCTGCTTCACCACCTTCTT
Shh F	TCCGAACGATTTAAGGAACTCAC
Shh R	CAGAGATGGCCAAGGCATTTA
Sall1 F	CGAAGCCTCAACATTTCCAATC
Sall1 R	CATGGGCATCCTTGCTCTTA
R7	TATCCACCATTTTCTCACCAGTC
F6	TTTGGGAGGGACAGGGTAG
R8	GCTGCTTATAGAATTTAAGGCTCA

## Sheet: Table S5 qPCR data
Assay Date	Target Gene	Genotype	Tissue + embryo ID	2^dCq (Gapdh-normalized expression)
1/3/2025	Shh	mutant	ant10	0.000808728
1/3/2025	Shh	mutant	ant11	0.000333399
2025-02-07	Shh	mutant	ant20	0.000355167
2025-02-07	Shh	mutant	ant22	0.000270981
2025-02-07	Shh	mutant	ant23	0.000288014
2025-02-07	Shh	mutant	ant26	0.000196262
2025-02-07	Shh	mutant	ant27	0.000315037
2025-02-07	Shh	mutant	ant28	0.000213307
1/3/2025	Shh	mutant	zrs10	0.00293604
1/3/2025	Shh	mutant	zrs11	0.0052108
2025-02-07	Shh	mutant	zpa20	0.00333535
2025-02-07	Shh	mutant	zpa22	0.00239371
2025-02-07	Shh	mutant	zpa23	0.00142603
2025-02-07	Shh	mutant	zpa26	0.00189376
2025-02-07	Shh	mutant	zpa27	0.00209002
2025-02-07	Shh	mutant	zpa28	0.00125804
1/3/2025	Shh	wild-type	ant9	1.09408e-06
1/3/2025	Shh	wild-type	ant12	1.69284e-06
1/3/2025	Shh	wild-type	ant15	5.93863e-07
2025-02-07	Shh	wild-type	ant24	6.95293e-06
2025-02-07	Shh	wild-type	ant25	1.15021e-06
2025-02-07	Shh	wild-type	ant32	1.12205e-06
2025-02-07	Shh	wild-type	ant33	1.7171e-06
1/3/2025	Shh	wild-type	zrs9	0.00176556
1/3/2025	Shh	wild-type	zrs12	0.00330866
1/3/2025	Shh	wild-type	zrs15	0.00300061
2025-02-07	Shh	wild-type	zpa24	0.000262894
2025-02-07	Shh	wild-type	zpa25	0.0028743
2025-02-07	Shh	wild-type	zpa32	0.000881395
2025-02-07	Shh	wild-type	zpa33	0.00247432

## Sheet: Table S6 Fluorescent Imaging da
Embryo	Region	Enhancer	Mean_Int_Active	Mean_Int_BG	Color
2	Heart	ZRS	861.736	679.599	GFP
		ZRS_LHX	1237.47	802.612	RFP
	LFL	ZRS	1038.59	420.768	GFP
		ZRS_LHX	1089.17	679.613	RFP
	RFL	ZRS	1488.19	907.522	GFP
		ZRS_LHX	1424.7	987.11	RFP
	LHL	ZRS	1755.91	482.793	GFP
		ZRS_LHX	1365.7	764.525	RFP
	RHL	ZRS	1788.82	1044	GFP
		ZRS_LHX	1795.31	1118.66	RFP
Embryo	Region	Enhancer	Mean_Int_Active	Mean_Int_BG	Color
30	Heart	ZRS	1606.9	1339.61	RFP
		ZRS_LHX	1750.47	1129.69	GFP
	ZPA	ZRS	2055.81	1460.07	RFP
		ZRS_LHX	1508.7	1177.48	GFP
32	Heart	ZRS	1528.14	1254.48	RFP
		ZRS_LHX	1740.69	1140.11	GFP
	ZPA	ZRS	1785.95	788.866	RFP
		ZRS_LHX	1241.46	921.654	GFP
2	Heart	ZRS	861.736	679.599	GFP
		ZRS_LHX	1237.47	802.612	RFP
	ZPA	ZRS	1517.88	713.771	GFP
		ZRS_LHX	1418.72	887.476	RFP
Embryo	Enhancer
4	Heart	ZRS	1645.59	1349.89	GFP
		Null	1902.08	1247.4	RFP
	ZPA	ZRS	1877.27	1330.93	GFP
		Null	1357.27	1356.03	RFP
28	Heart	ZRS	1824.55	1589.75	GFP
		Null	1734.93	1261.67	RFP
	ZPA	ZRS	2019.17	1613.62	GFP
		Null	1394.42	1377.84	RFP
36	Heart	ZRS	1474.37	1190.54	GFP
		Null	1548.24	1120.41	RFP
	ZPA	ZRS	1557.22	1270.32	GFP
		Null	1250.53	1298.16	RFP
